# Supplementary material for: An online identification approach for ship domain model based on AIS data
Source: PLoS One. 2022 Mar 10;17(3):e0265266. doi: 10.1371/journal.pone.0265266 (PMC8912136; doi:10.1371/journal.pone.0265266)
Supplement: S1 File — The training and testing data in the file can be used to train the PSO-LSSVM to obtain CRI and plot the results as shown in Figs 7 and 8. (XLSX) [file pone.0265266.s001.xlsx]

## Sheet: train
DCPA	TCPA	D	Q	K	CRI
4.82064	66.3961	17.6171	338.106	0.483051	0.112421
2.99148	344.86	14.3023	307.948	0.805085	0.0961552
19.6598	4.61292	19.6607	305.884	1.00847	0.413134
2.72143	82.2305	16.2421	298.202	0.0847458	0.112456
31.0853	504.699	40.6273	309.353	0.881356	0.095783
33.6413	152.492	56.2775	296.569	1.02564	0.0896994
11.6544	142.665	46.9124	296.723	0.769231	0.0926227
11.0115	50.0749	17.5368	338.177	0.401709	0.114212
3.15931	135.897	41.4693	294.814	0.601695	0.0944419
12.9034	123.664	44.5841	296.283	0.915254	0.0907448
0.618462	10.2673	3.14247	299.752	0.601695	0.0960741
19.6606	0.292668	19.6607	305.939	1.00847	0.413155
5.67023	113.654	23.7252	285.307	0.059322	0.111051
12.4088	126.293	45.2126	296.42	0.898305	0.090976
24.7149	50.8993	24.9143	308.75	1.05085	0.0937961
11.4169	142.827	46.5804	296.68	0.769231	0.0926088
1.60604	94.8569	18.7423	298.309	0.00840336	0.123812
0.850688	148.743	41.162	294.862	0.420168	0.0979418
19.6603	2.71726	19.6607	306.257	1.0084	0.413273
2.6536	180.322	39.3394	295.644	0.226891	0.103841
11.3628	218.732	19.7323	278.704	0.638655	0.0897819
5.09827	78.7373	22.2524	306.365	0.436975	0.101559
1.92579	105.854	17.9345	298.04	0.00980392	0.123232
0.845197	165.165	40.0149	294.428	0.480392	0.0965182
2.74657	49.233	23.4561	299.391	1.78431	0.0851469
21.751	197.194	38.3405	295.48	0.441176	0.0976712
18.0946	199.937	26.7176	310.12	1.47917	0.0909102
0.00239457	177.963	39.909	294.391	0.447917	0.457181
2.58138	50.2939	23.2749	299.067	1.875	0.0845517
23.4072	249.559	38.2853	295.429	0.5	0.0964472
1.74235	109.333	17.7368	298.065	0.0104167	0.123039
7.33925	97.7218	24.3994	308.358	0.5625	0.0998579
2.57956	110.34	14.0033	297.463	0.229167	0.104348
16.3214	5.37649	16.3288	341.489	0.776596	0.428828
14.6257	41.526	17.2938	343.496	0.56383	0.112603
17.3855	203.327	26.744	310.155	1.51064	0.090715
1.65731	112.81	17.697	298.042	0.0106383	0.12296
2.99271	446.157	22.9391	302.258	0.680851	0.0957322
0.380197	197.678	39.7497	294.337	0.373626	0.164009
0	0	0	143.375	1.15385	0.902225
1.66752	172.882	26.0763	300.794	0.010989	0.123792
20.631	367.127	38.23	295.367	0.527473	0.095907
2.64413	413.793	17.7368	307.368	1.27473	0.0913472
13.2507	280.407	20.2962	300.971	0.78022	0.0939234
3.9496	85.9894	20.743	306.155	0.593407	0.098508
0	0	0	133.487	1.28049	0.90124
34.9127	347.45	40.4707	308.868	1.29268	0.0917728
5.70627	60.68	14.3516	305.792	0.768293	0.0958164
0.600249	118.287	16.2855	303.469	0.0121951	0.124379
12.0419	638.041	38.1376	295.302	0.582278	0.0949188
3.48651	52.0906	22.5671	297.368	2.25316	0.082202
7.48492	105.117	23.8142	308.34	0.696203	0.0977481
33.0708	387.285	40.4881	308.802	1.34615	0.0913447
12.508	616.562	38.1191	295.288	0.564103	0.0952256
4.15219	247.017	17.8557	307.41	1.52564	0.0895787
10.5212	772.631	16.6284	307.634	0.910256	0.0948112
6.31732	93.0106	20.2962	306.04	0.692308	0.0969433
17.7842	212.886	20.1217	301.074	0.910256	0.0924212
17.7842	212.886	20.1217	301.074	0.910256	0.0924212
5.905	60.847	14.1037	305.807	0.818182	0.0951949
12.5268	109.901	28.8747	310.272	0.961039	0.095268
13.112	668.132	38.0821	295.278	0.581081	0.0949315
1.6891	140.717	17.253	297.903	0.0135135	0.122062
10.7989	103.105	25.4466	309.504	0.932432	0.0952775
12.2331	748.883	38.0636	295.262	0.611111	0.094431
10.8641	102.755	25.4188	309.482	0.972222	0.0948514
1.84517	248.44	39.1957	294.158	0.388889	0.0984562
19.527	111.874	20.2265	301.274	0.986111	0.0916911
1.93497	126.944	14.3516	309.559	0.0694444	0.117914
7.55912	94.6587	20.0514	306.032	0.763889	0.0959624
19.6114	135.827	20.0866	301.173	0.986111	0.0916558
19.6114	135.827	20.0866	301.173	0.986111	0.0916558
12.9742	124.662	16.0235	341.895	1.20833	0.104537
2.02315	144.95	17.3345	297.839	0.0138889	0.121938
6.04344	61.5198	13.8513	305.868	0.875	0.0945475
10.1632	247.445	38.8885	294.044	0.555556	0.0949837
10.2471	104.259	25.3633	309.493	0.958333	0.0949993
5.7736	58.9952	10.2173	310.119	0.585714	0.10013
1.58657	105.375	12.5136	310.684	0.0142857	0.126487
0.469418	113.534	14.1037	296.839	0.114286	0.334576
13.5082	113.282	16.0235	341.793	1.24286	0.104225
19.7547	117.065	20.0866	301.22	1	0.0915324
1.72969	150.888	17.253	297.808	0.0144928	0.121766
11.4677	104.318	25.2238	309.491	1	0.0945732
15.0138	901.257	38.0265	295.246	0.681159	0.0933536
3.7188	52.7668	22.0294	295.948	2.57971	0.0804475
20.859	343.601	38.7977	294.067	0.666667	0.0931959
3.55676	305.635	35.573	296.538	0.0144928	0.121346
3.55676	305.635	35.573	296.538	0.0144928	0.121346
0.589682	156.6	18.5531	298.367	0.057971	0.474819
17.3677	940.443	38.0265	295.243	0.710145	0.0929395
10.2546	105.407	25.1679	309.495	1	0.0945744
1.91495	172.372	17.1299	297.913	0.246377	0.10386
2.53307	258.733	39.0514	294.106	0.333333	0.0998851
10.9225	105.136	25.1398	309.499	0.985507	0.094722
19.6035	283.613	38.7432	294.1	0.681159	0.092993
6.35584	61.6993	13.6461	305.926	0.898551	0.0943033
3.78959	550.662	17.4965	307.072	1.26087	0.0913451
22.4043	336.884	38.7249	294.114	0.720588	0.0924391
11.5258	183.405	27.2146	310.764	2.10294	0.0877095
2.38397	179.304	17.0886	297.932	0.279412	0.102739
18.9057	997.279	38.0079	295.24	0.735294	0.0925927
1.36355	149.371	17.171	308.006	0.0147059	0.125359
1.16121	136.144	15.303	308.91	0.0147059	0.1257
29.4158	313.427	38.7249	294.139	0.882353	0.0904286
8.83781	121.108	16.2855	336.045	0.0147059	0.135884
2.24509	147.514	17.1299	297.779	0.0142857	0.121811
9.33712	105.835	24.9991	309.496	0.971429	0.094865
4.31033	51.8484	21.7717	295.229	2.52857	0.0804068
2.43106	182.049	17.0059	297.983	0.314286	0.101682
19.9627	917.907	38.0079	295.23	0.728571	0.0926809
31.1357	301.571	38.7067	294.158	0.928571	0.0899243
10.2348	103.323	24.9426	309.481	0.957747	0.095001
3.68528	175.2	17.0059	297.962	0.338028	0.101001
15.7704	974.89	37.9894	295.214	0.71831	0.0928165
6.69227	219.002	18.0521	307.584	1.60563	0.0891393
6.19435	93.1927	19.6607	305.985	0.774648	0.095806
10.5779	103.037	24.9143	309.478	0.944444	0.0951394
17.9259	43.821	22.1889	301.955	2.09722	0.0844693
34.0056	191.137	38.6885	294.205	1.05405	0.0886714
12.1737	195.196	27.3439	310.874	1.93243	0.0885717
16.7498	829.66	37.9894	295.209	0.689189	0.0932259
33.9073	164.933	38.6703	294.254	1.08974	0.088354
10.5788	291.837	39.0334	288.761	0.0128205	0.119471
1.97855	122.983	16.9644	297.718	0.0120482	0.122419
0.92122	150.491	18.9295	351.782	0.819277	0.111134
5.45341	53.6988	13.1727	306.037	0.724138	0.0964957
8.63797	94.878	24.6582	309.484	0.758621	0.0973286
1.55458	235.475	38.7067	293.972	0.195402	0.104602
8.59277	91.1726	24.5722	309.476	0.728261	0.0977316
19.4684	202.015	25.5296	310.62	1.36957	0.091865
3.8766	132.291	21.1138	294.43	0.0215054	0.119037
7.58107	83.9221	15.5771	344.289	0.204301	0.122243
7.58107	83.9221	15.5771	344.289	0.204301	0.122243
6.54782	206.272	33.5104	288.467	0.0808081	0.109821
4.5227	43.9467	9.57588	311.29	0.424242	0.103706
1.63686	82.5023	13.6461	296.6	0.010101	0.122657
15.0627	44.5923	21.511	302.547	1.56566	0.0875385
7.34513	87.1163	24.3994	309.462	0.643564	0.0989515
1.718	83.1085	14.2033	296.704	0.00990099	0.122757
4.83415	48.7591	12.9567	306.104	0.623762	0.097998
4.43434	41.7435	9.42741	311.478	0.394231	0.104476
8.0656	83.8017	24.3125	309.466	0.644231	0.0989427
1.0071	68.3298	12.9022	296.599	0.0654206	0.113668
10.0551	88.1928	27.4726	310.223	0.700935	0.098396
18.7998	284.283	27.5495	311.195	1.27928	0.0927639
6.24202	174.725	19.4804	302.759	0.486486	0.0992072
9.56917	83.8975	27.1628	310.229	0.66087	0.0989815
2.95407	419.244	14.1536	306.958	0.837607	0.0953889
1.15839	84.8902	16.4578	308.164	0.00854701	0.127301
21.1475	134.656	32.4844	297.452	0.777778	0.092753
1.22967	58.8212	12.6259	296.466	0.0932203	0.111206
22.4815	235.53	27.6262	311.295	1.20339	0.0934121
7.03421	98.135	21.3464	283.356	0.0508475	0.111544
1.60563	77.7783	14.9769	301.924	0.144068	0.10977
7.72399	74.3285	23.576	309.467	0.545455	0.100579
0.603439	80.7801	15.2568	345.306	0.752066	0.110284
4.15305	34.3136	8.88825	312.612	0.347107	0.106109
9.73612	43.0085	20.2265	303.113	1.24793	0.0899934
1.72536	79.7775	20.9461	297.412	0.297521	0.101995
23.0186	231.927	27.6518	311.438	1.18182	0.0936475
5.54867	181.09	37.8405	293.782	0.383333	0.0984756
3.56766	36.3149	8.80853	312.717	0.35	0.106073
2.3439	64.383	13.0111	296.295	0.00833333	0.123171
0.961878	68.952	15.2105	345.298	0.633333	0.111985
25.4297	50.4308	25.6124	311.152	1.05833	0.0946404
0.355219	64.6463	17.9345	305.157	0.391667	0.135083
0.355219	64.6463	17.9345	305.157	0.391667	0.135083
14.6875	179.218	32.8943	288.143	0.2	0.102721
1.05919	57.909	11.8774	302.437	0.0333333	0.119613
2.98633	67.1339	13.6461	296.403	0.00833333	0.123206
5.75018	77.8792	23.426	309.452	0.541667	0.100641
3.00354	66.8242	13.5943	296.377	0.00833333	0.123198
6.44596	196.97	37.8032	293.783	0.425	0.0974957
2.8807	63.6792	12.9567	296.262	0.00833333	0.123161
7.86899	141.259	19.2253	302.537	0.45	0.0998801
0.340313	80.615	16.1551	308.259	0.00833333	0.145876
3.11973	38.1557	8.72808	312.842	0.352941	0.106042
0.129255	70.6435	15.6674	298.298	0.35	0.46079
8.6118	40.5834	15.2105	343.276	0.566667	0.112489
3.59189	80.5515	23.2446	309.412	0.533333	0.100778
2.45476	39.6631	8.56493	312.936	0.35	0.106157
1.602	53.6224	15.0239	345.354	0.616667	0.112264
9.20482	47.6522	19.768	303.118	1.25833	0.0899126
14.71	84.3921	22.5359	277.533	0.0416667	0.111549
14.71	84.3921	22.5359	277.533	0.0416667	0.111549
7.88408	601.207	27.6773	311.5	1.22034	0.0933512
5.70255	76.1345	16.0235	297.224	0.00840336	0.12345
5.06762	226.794	37.6162	293.802	0.529412	0.0953798
2.20869	40.4234	8.48217	313.02	0.352941	0.106111
4.32003	52.9626	11.6375	302.174	0.092437	0.113218
2.37389	80.455	23.0924	309.365	0.546219	0.100527
1.33785	52.4991	10.3545	312.122	0.0168067	0.126399
6.69049	75.3124	20.6066	296.981	0.310924	0.101449
6.70741	75.2792	20.6066	296.978	0.310924	0.101448
2.07305	40.53	8.3986	313.101	0.352941	0.106143
1.84189	504.339	37.5035	293.808	0.680328	0.0929148
1.78615	39.5342	8.22892	313.182	0.336066	0.106631
5.39164	56.2546	12.6259	295.655	0.0163934	0.120576
3.40978	80.2322	15.6223	307.56	0.0420168	0.120234
6.42088	65.5529	14.5952	345.978	0.00840336	0.140912
0.734679	6.37669	2.05723	130.873	0.823529	0.085801
13.3393	44.0783	16.0675	347.311	0.504202	0.11478
13.7823	37.0824	16.0235	347.539	0.566667	0.113702
5.12052	85.877	25.6948	310.092	0.633333	0.0993498
6.82572	125.165	37.3338	294.419	0.866667	0.0906952
0.853091	7.24394	2.37548	130.967	0.816667	0.0858779
5.67056	62.3105	12.7924	295.174	0.0909091	0.11097
2.68337	78.8553	22.284	308.953	0.53719	0.100533
1.26641	65.0787	14.8349	297.577	0.347107	0.100626
6.2511	70.7668	15.4863	296.426	0.00826446	0.123239
2.62439	77.3756	22.1252	308.887	0.540984	0.10044
3.53574	79.6785	16.4578	307.722	0.00819672	0.127263
24.2743	218.708	37.0874	294.497	0.426229	0.09769
5.40092	99.2937	12.2861	295.379	0.778689	0.0920663
3.01456	768.369	27.8298	311.498	1.17213	0.0937527
8.53298	75.6679	15.7572	348.453	0.155738	0.125667
5.30951	57.5472	12.6816	294.992	0.0163934	0.120365
4.97342	86.2297	25.1117	309.947	0.598361	0.0998542
1.41263	60.6592	14.5952	297.32	0.368852	0.0999713
2.68293	131.107	32.157	310.18	0.344262	0.105253
2.42618	75.6577	22.0294	308.839	0.557377	0.10013
1.58246	35.2961	7.60526	313.593	0.327869	0.107019
3.75227	57.4307	12.2285	302.511	0.00826446	0.125323
3.64266	79.136	15.1175	307.137	0.0826446	0.115822
3.58623	763.572	27.8551	311.498	1.17355	0.0937403
22.9222	216.231	36.9731	294.372	0.380165	0.0987374
3.63427	78.6961	16.2855	307.578	0.00826446	0.127184
2.84258	78.5129	21.8364	308.753	0.528926	0.100609
3.73804	79.4196	24.4571	309.686	0.617886	0.0994387
1.53206	45.5916	11.4542	308.661	0.406504	0.103111
3.35973	129.11	31.6262	310.077	0.341463	0.10529
1.57569	32.0603	7.12645	313.867	0.325203	0.1072
4.5226	56.5802	12.2285	294.101	0.0737705	0.112078
0.498086	40.7599	10.0783	309.916	0.327869	0.380359
2.38244	75.2791	21.3794	308.571	0.532787	0.100469
1.49685	55.8468	14.0033	296.622	0.401639	0.0989371
3.70246	77.4081	14.8349	306.898	0.0901639	0.115121
23.5415	207.871	36.7818	294.109	0.390244	0.0984079
1.97691	73.6729	21.2138	308.47	0.528455	0.100511
19.4536	321.099	37.2582	293.931	0.845528	0.0907897
16.1036	117.432	28.9235	285.474	0.00819672	0.120119
20.9389	325.35	37.2392	293.96	0.860656	0.0906217
0.513126	55.3749	9.86613	310.322	0.155738	0.410046
1.66527	54.166	13.7491	296.188	0.382114	0.0992675
1.47009	47.276	9.86613	310.163	0.00813008	0.128212
1.50886	72.063	21.0469	308.376	0.520325	0.100626
15.041	144.749	33.5945	293.006	0.0162602	0.119782
1.42214	40.7365	9.79437	309.791	0.365854	0.104536
10.5116	37.562	15.0239	349.409	0.487805	0.115656
3.80739	29.2016	8.3986	311.033	0.414634	0.103826
1.42274	12.6208	4.11446	131.51	0.796748	0.0860878
7.0398	25.8937	7.60526	312.677	0.861789	0.0972804
1.16247	72.3445	21.0133	308.344	0.528455	0.100463
2.80656	127.356	31.1995	309.996	0.336066	0.105407
0.278864	46.081	9.72209	309.759	0.196721	0.470095
21.9931	290.605	37.2013	294.001	0.877049	0.090446
22.8774	218.264	36.6858	294.002	0.401639	0.098102
1.78329	70.5789	14.6435	306.922	0.0901639	0.11513
4.08923	119.759	36.0653	293.663	0.814516	0.0910799
2.75618	58.3071	9.79437	310.184	0.241935	0.108461
6.96076	26.9872	7.60526	312.443	0.854839	0.0972711
17.3356	596.862	27.9562	311.45	1.12903	0.0941085
8.29859	124.454	35.3741	293.847	0.854839	0.0906545
1.45054	29.3676	6.61307	314.096	0.33871	0.106911
9.72475	108.911	22.1889	311.836	0.564516	0.101149
15.6483	38.0299	16.7972	297.447	0.725806	0.0934395
11.0379	76.9683	19.262	285.191	0.00806452	0.1201
21.8627	372.284	37.1634	294.036	0.886179	0.0903535
3.44498	68.2715	14.4982	306.552	0.00813008	0.12685
1.06428	49.3937	9.57588	309.707	0.0894309	0.116239
1.39455	70.9218	20.743	308.18	0.524194	0.10048
3.25898	69.3071	14.4982	306.519	0.016129	0.124439
1.46911	49.5891	9.57588	309.687	0.0806452	0.116954
4.95104	49.9366	11.6979	292.959	0.0322581	0.116634
18.1517	695.205	37.1444	294.062	0.887097	0.0903511
1.38348	70.1041	20.709	308.148	0.524194	0.100468
11.8116	80.2144	13.8003	304.967	0.758065	0.0956458
4.76249	36.2247	9.64926	309.892	0.395161	0.103847
13.9023	83.704	18.8548	300.811	0.508065	0.0980965
13.9023	83.704	18.8548	300.811	0.508065	0.0980965
2.93579	124.547	30.927	309.94	0.33871	0.105313
2.03084	52.1177	13.3852	295.651	0.362903	0.0995799
1.09937	48.9312	9.50194	309.666	0.0806452	0.116946
22.1804	215.407	36.5703	293.868	0.387097	0.09841
6.64863	183.223	18.5151	276.962	0.596774	0.0901484
2.81691	71.3375	14.4006	306.449	0.0406504	0.120005
5.47104	120.983	35.7313	293.523	0.821138	0.090956
9.43205	123.671	35.0134	293.779	0.869919	0.0904589
1.53309	28.3208	6.39618	314.266	0.341463	0.106902
9.82701	118.056	21.9652	312.044	0.552846	0.101433
14.1138	94.8404	18.9295	300.749	0.544715	0.0973957
3.67512	47.9067	10.6235	299.012	0.00806452	0.124176
7.0477	44.3971	14.2033	303.125	0.443548	0.10023
6.05736	34.5588	9.57588	309.487	0.524194	0.100975
4.02455	71.5087	14.4495	350.535	0.266129	0.121613
21.5982	214.711	36.5317	293.826	0.370968	0.0987985
1.62209	70.0206	20.538	308.046	0.524194	0.10043
5.68609	50.9393	11.8179	292.88	0.0483871	0.114366
4.38363	28.3191	7.78854	334.691	0.373984	0.113715
1.51376	45.689	9.35229	309.56	0.0243902	0.123793
2.78243	126.384	30.744	309.911	0.341463	0.105227
1.76118	71.0638	20.4347	308.004	0.528455	0.100335
37.1253	1.70624	37.1254	294.019	0.926829	0.4099
2.88476	126.61	30.6521	309.883	0.341463	0.105216
21.778	214.296	36.4544	293.732	0.365854	0.0989
7.16188	26.328	7.60526	311.067	0.878049	0.0964748
5.37394	121.793	35.3741	293.393	0.814516	0.0909969
17.0765	575.838	28.0066	311.367	1.1371	0.0940053
8.31925	122.943	34.6692	293.697	0.854839	0.0906082
1.03688	131.908	41.7405	295.086	0.774194	0.0920309
1.44493	27.3421	6.17169	314.48	0.346774	0.10684
11.9522	77.5238	13.6977	304.547	0.766129	0.0953866
14.3822	94.3037	18.8548	300.457	0.556452	0.0970854
7.07666	156.408	15.6223	306.236	0.58871	0.0986163
15.3902	142.911	33.0441	292.542	0.00819672	0.122048
3.08395	127.626	30.4906	309.857	0.344262	0.10513
0.938856	68.9694	20.1217	307.793	0.532787	0.100176
3.07867	70.8636	14.1037	306.201	0.0491803	0.118815
1.61213	129.895	41.4012	294.921	0.803279	0.0916111
8.4709	119.242	34.301	293.617	0.877049	0.0903275
14.3574	620.531	28.0569	311.328	1.15574	0.0938278
4.99499	140.994	21.4781	312.472	0.401639	0.104681
14.2878	97.247	18.7799	300.159	0.565574	0.0968227
2.7157	65.0233	16.713	358.961	0.639344	0.115113
21.0493	227.1	36.3187	293.584	0.385246	0.0983677
1.50306	44.1565	9.04557	309.15	0.00819672	0.127802
10.8405	126.106	13.6461	304.201	0.770492	0.0952037
1.16217	125.665	37.3527	293.738	0.729508	0.0922006
5.17171	50.6474	11.4542	291.981	0.00819672	0.121881
6.96679	35.3264	7.51194	310.373	0.868853	0.0963144
0.447241	55.2759	13.6461	302.222	0.363636	0.284804
2.72376	60.9281	15.2568	350.957	0.471074	0.116382
1.51445	76.8193	13.8003	306.081	0.141667	0.111415
20.4155	247.442	36.2409	293.507	0.416667	0.0975996
6.98291	35.0624	7.51194	310.014	0.875	0.0961069
2.58449	122.072	30.1182	309.793	0.341667	0.105176
0.780509	125.684	29.6223	295.028	0.441667	0.0975167
13.5101	616.173	28.0821	311.288	1.16529	0.0937304
8.11913	118.529	33.9496	293.538	0.876033	0.0903147
2.25057	129.109	41.059	294.759	0.826446	0.0912761
14.4669	94.028	18.7046	299.878	0.570248	0.0966448
1.44061	60.0872	13.0111	341.587	0.520661	0.112803
0.0708274	122.289	36.9158	293.5	0.735537	0.452046
36.6292	84.9364	37.1444	293.765	0.966942	0.0893976
6.02046	61.9508	13.8003	293.459	0.00826446	0.122301
14.375	96.1153	18.6668	299.726	0.570248	0.0965926
4.0367	74.0257	22.3157	308.811	0.65	0.0986064
1.46955	24.4521	5.44292	315.137	0.358333	0.106789
2.31252	32.9073	6.92566	338.62	0.00833333	0.1387
18.0403	2.55897	18.0521	289.356	1.99167	0.400949
1.4006	125.658	40.7486	294.588	0.85	0.090942
9.87799	32.5703	14.4982	350.955	0.675	0.11286
36.721	82.6312	37.1634	293.705	0.966942	0.0893793
23.3513	309.676	36.1434	293.38	0.586777	0.0942431
1.60366	66.9087	19.3715	307.325	0.53719	0.0999196
0.27629	121.653	36.7435	293.402	0.727273	0.452128
4.25202	73.0451	22.2524	308.812	0.644628	0.0986885
16.2373	111.298	27.931	284.069	0.0165289	0.117313
0.118384	65.3998	19.2985	307.234	0.528926	0.460037
0.0324191	121.399	36.6473	293.34	0.735537	0.451996
0.0902594	53.0817	13.0652	301.708	0.404959	0.460593
4.14417	72.8843	22.1252	308.755	0.652893	0.0985413
4.09176	73.2902	22.1252	308.758	0.644628	0.0986681
3.71425	71.4444	21.9973	308.698	0.658333	0.0984375
4.13754	72.0245	21.9973	308.692	0.658333	0.0984353
1.88853	123.679	40.4184	294.413	0.858333	0.0907898
18.051	0.776115	18.0521	290.211	1.98333	0.401228
2.31873	70.7424	13.4378	305.794	0.075	0.115986
7.68969	97.7118	21.1138	296.959	0.00833333	0.123388
3.47939	71.6126	21.8364	308.608	0.641667	0.098657
8.26296	115.066	33.1294	293.325	0.883333	0.0901664
18.0474	1.55845	18.0521	290.616	1.98333	0.401343
11.3322	57.1158	17.7765	291.164	0.3	0.0999716
1.04342	55.0809	12.5136	341.371	0.516667	0.112811
1.04342	55.0809	12.5136	341.371	0.516667	0.112811
2.48147	69.4996	13.2794	305.689	0.075	0.115947
0.463705	120.65	36.2603	293.104	0.733333	0.306094
10.7029	169.495	29.2147	295.258	0.716667	0.0928533
1.34977	123.361	40.1206	294.258	0.858333	0.0907412
8.32749	117.061	33.0014	293.304	0.883333	0.09016
18.0517	0.4928	18.0521	290.909	1.98333	0.401427
3.2975	53.3847	15.0239	353.212	0.575	0.114976
3.70957	71.2236	21.6417	308.533	0.658333	0.0983753
18.0408	2.40361	18.0521	291.033	1.98333	0.401463
1.35232	123.258	40.0678	294.219	0.858333	0.0907291
3.16017	53.2976	14.9769	353.228	0.583333	0.114839
3.11064	23.5399	4.75097	319.267	0.658333	0.102512
36.0825	10.2754	36.0848	293.221	0.932773	0.409591
35.9528	220.793	37.1824	293.549	0.983193	0.0891647
0.178002	121.35	36.1044	293.019	0.739496	0.451845
5.14941	46.8546	10.5569	289.884	0.00840336	0.1212
3.50787	71.9946	21.511	308.459	0.630252	0.0987778
17.8892	8.53309	18.0521	291.473	1.9916	0.401551
3.45284	70.536	21.511	308.456	0.655462	0.0983891
15.8469	111.293	27.5495	283.516	0.0166667	0.117153
17.9196	6.54458	18.013	291.766	1.98333	0.401677
8.85954	121.865	33.4261	292.899	0.858333	0.0903238
8.29942	114.099	32.6576	293.205	0.883333	0.09013
1.35721	122.051	39.7851	294.065	0.85	0.0907787

## Sheet: test
DCPA	TCPA	D	Q	K	CRI
14.6145	71.0814	20.3309	271.698	0.00833333	0.117589
3.6356	70.7777	21.3464	308.401	0.647059	0.0984961
17.8909	249.421	18.1301	306.983	1	0.0936274
17.8909	249.421	18.1301	306.983	1	0.0936274
1.46161	122.442	39.7141	294.046	0.857143	0.0906892
17.9699	4.4954	18.013	291.935	2	0.401646
8.5015	114.56	32.5928	293.204	0.890756	0.090046
7.57332	63.2153	17.4965	290.478	0.271186	0.100691
0.683813	14.2629	4.11446	321.178	0.466102	0.106628
1.494	345.747	13.4902	303.861	0.805085	0.0946425
0.412563	120.898	35.7904	292.822	0.745763	0.209988
3.18548	134.162	43.8342	295.203	0.88983	0.0906791
27.8287	493.46	36.1044	293.15	1.08475	0.0880597
9.54004	33.5121	13.9528	352.478	0.576271	0.114785
3.15998	68.7363	21.1805	308.326	0.666667	0.0981725
1.61782	20.2517	6.39618	300.805	0.533333	0.0976215
3.33121	134.748	43.7215	295.164	0.875	0.0908346
7.88504	114.423	32.4192	293.162	0.883333	0.0901168
17.9882	3.64229	18.013	292.388	1.99167	0.401821
3.05596	69.4723	21.1805	308.317	0.65	0.0984197
0.0165383	119.168	35.6324	292.728	0.739496	0.451757
4.23798	135.054	43.6569	295.133	0.882353	0.0907412
1.62683	64.5307	18.3236	306.636	0.546219	0.0994995
14.3062	66.3923	20.5036	297.324	0.411765	0.098931
5.55307	315.1	13.4378	303.858	0.806723	0.0946212
35.8234	211.766	37.2013	293.451	0.983193	0.0891344
8.23444	113.051	32.2446	293.103	0.890756	0.0900152
5.36261	136.806	43.5598	295.08	0.882353	0.0907242
17.9753	4.15409	18.013	292.791	2.0084	0.401861
7.38714	63.4691	17.2938	290.037	0.262712	0.100851
0.0362878	49.5676	12.1126	300.704	0.432203	0.459619
23.4935	446.416	36.1434	293.101	1.16102	0.087366
4.10258	348.54	13.4378	303.839	0.813559	0.0945301
4.91202	137.851	43.495	295.065	0.88983	0.0906353
0.327825	119.831	35.4737	292.632	0.745763	0.101057
0.432667	32.7232	7.41745	298.871	0.347458	0.256402
3.76248	69.148	20.8448	308.158	0.655462	0.0982767
5.11465	135.91	43.3651	295.01	0.882353	0.0907021
8.40488	113.138	32.0691	293.055	0.890756	0.0900007
17.9902	3.24742	18.013	293.232	2.0084	0.401994
3.36805	17.6552	4.6001	316.456	0.739496	0.100269
3.704	69.0727	20.8448	308.143	0.655462	0.0982713
17.9642	147.34	18.1301	306.842	1	0.0935745
36.056	181.46	37.2203	293.371	0.991597	0.0890248
3.94183	69.4346	20.6749	308.076	0.647059	0.0983734
1.25328	86.5039	15.3949	359.388	0.605042	0.115734
8.2847	112.406	31.8927	293.007	0.890756	0.089986
5.28309	135.845	43.2021	294.941	0.882353	0.0906803
1.88265	123.919	39.0334	293.665	0.831933	0.0908694
7.56779	62.0807	17.0886	289.532	0.252101	0.101079
15.2885	11.8389	15.3949	1.31625	0.655462	0.435272
0.544974	26.2761	6.50553	300.986	0.504202	0.434382
36.1331	152.47	37.2203	293.341	0.983193	0.0891009
0.0487458	48.5941	11.8179	300.363	0.420168	0.45977
17.8673	8.96704	18.013	293.837	2.0084	0.40218
0.416762	62.5307	16.6284	304.915	0.462185	0.226337
1.49554	19.7756	4.11446	318.18	0.364407	0.107811
5.10597	135.598	43.0713	294.895	0.88983	0.0905812
4.62616	21.2526	7.12645	330.908	0.618644	0.107515
7.89796	539.919	20.8786	308.922	1.17647	0.0927328
37.1893	27.2734	37.2203	293.315	0.907563	0.409893
0.0212787	47.5952	11.6979	300.254	0.420168	0.459732
13.712	149.22	17.8161	275.784	0.621849	0.0895556
7.31966	61.5701	16.9644	289.315	0.260504	0.100726
0.261245	118.146	34.973	292.331	0.739496	0.451638
4.98117	134.682	42.94	294.852	0.882353	0.0906522
19.7029	476.623	36.2019	293.006	1.20168	0.0869935
1.67512	63.399	17.7368	306.205	0.537815	0.0994906
13.9792	79.7048	18.1301	297.789	0.521008	0.096818
9.61515	96.2967	13.4902	292.984	0.563025	0.0945279
0.233649	118.01	34.9327	292.286	0.739496	0.451625
4.65692	50.513	6.61307	304.529	0.647059	0.0970559
3.67531	67.7236	20.3655	307.933	0.655462	0.0981919
0.0260789	46.8025	11.5767	300.091	0.428571	0.459487
17.9253	6.68119	18.013	294.502	2.02521	0.402306
4.79313	128.381	38.7067	293.503	0.840336	0.0907192
5.23487	134.936	42.8414	294.799	0.882353	0.0906353
8.47993	112.234	31.5592	292.914	0.890756	0.0899579
6.11243	565.727	20.8786	308.936	1.17647	0.0927382
18.0374	2.69589	18.0521	294.956	2.0084	0.40253
14.0731	138.169	17.7765	275.594	0.613445	0.0896606
1.37026	17.9424	3.75597	319.303	0.347458	0.108692
0.994851	61.6044	17.4562	305.971	0.542373	0.0993214
0.580341	117.779	34.6692	292.124	0.754237	0.449448
15.9179	512.968	36.2603	292.951	1.22881	0.0867539
30.0119	326.986	37.2013	293.219	0.720339	0.0921671
1.38269	37.3033	7.41745	306.956	0.00847458	0.126873
14.129	76.3882	18.0521	297.409	0.525424	0.0966097
0.135971	116.995	34.6081	292.085	0.747899	0.451453
3.40436	68.1277	20.0514	307.787	0.638655	0.098394
4.02127	27.1815	9.42741	334.217	0.621849	0.108637
3.26652	65.673	13.3324	305.022	0.00840336	0.126183
3.2804	65.6156	13.3324	305.022	0.00840336	0.126183
7.78966	111.45	31.1995	292.829	0.890756	0.0899324
17.94	6.97925	18.0521	295.366	1.9916	0.402742
9.84319	30.7084	13.119	354.489	0.504202	0.116544
1.6708	83.5424	22.1571	308.634	0.445378	0.102228
7.66236	59.9666	16.6708	288.554	0.252101	0.100811
17.8962	7.18706	18.013	295.55	1.97479	0.402883
1.03791	61.1203	17.2938	305.852	0.546219	0.0992084
0.4353	23.9557	5.93871	299.983	0.512605	0.258045
2.99779	51.4006	11.9367	357.536	0.462185	0.118014
0.482672	61.4897	16.0675	304.451	0.453782	0.349154
2.10474	26.687	11.142	300.022	1.28333	0.0886229
5.14034	606.728	20.9124	308.965	1.16667	0.0928325
27.7385	288.012	37.1634	293.157	0.625	0.0935538
0.0742824	115.957	34.4446	291.984	0.75	0.451395
14.1749	80.4797	17.9345	297.59	0.541667	0.0963724
17.5835	13.5856	18.013	295.882	1.90756	0.403327
0.838267	60.0886	17.212	305.792	0.554622	0.0990366
4.83629	581.453	20.9461	308.981	1.17647	0.092755
1.88776	83.0145	22.0294	308.576	0.453782	0.102026
15.529	100.796	17.7368	275.391	0.605042	0.0897658
3.41474	67.7723	19.768	307.679	0.627119	0.0985332
12.0258	28.5369	12.9022	355.669	0.516949	0.116554
3.07692	65.4678	13.1727	304.876	0.00847458	0.126103
0.303826	115.339	34.2804	291.887	0.762712	0.0916532
7.90247	30.6635	11.6375	351.645	0.457627	0.116829
13.9847	83.3071	17.8951	297.443	0.542373	0.0963111
13.9847	83.3071	17.8951	297.443	0.542373	0.0963111
6.1215	64.794	14.0536	292.429	0.00847458	0.121912
1.32446	60.8902	17.0059	305.613	0.546219	0.0991198
15.0331	32.6448	17.8951	296.431	1.64706	0.0849432
9.4929	66.0301	16.2421	283.549	0.00840336	0.11959
0.109386	58.6516	15.8019	304.219	0.462185	0.46023
1.25003	86.622	21.8687	308.456	0.369748	0.10393
5.72742	55.2331	12.2861	290.03	0.00840336	0.121241
3.83954	17.1271	3.93929	128.576	0.932773	0.084743
0.0940319	113.632	34.1154	291.771	0.756303	0.451249
22.9695	284.95	37.0874	293.063	0.512605	0.0954676
6.22501	540.643	20.9461	308.998	1.18487	0.0926904
2.16423	175.356	17.7765	297.342	0.521008	0.0966694
2.16423	175.356	17.7765	297.342	0.521008	0.0966694
4.40159	81.6401	14.8349	0.574293	0.428571	0.119289
1.04648	59.709	16.881	305.532	0.537815	0.0992414
6.01443	544.038	20.9797	308.996	1.18487	0.0926898
10.2766	35.5325	17.7368	296.505	1.72269	0.0845262
15.5226	101.292	17.697	275.142	0.613445	0.089593
4.02362	132.259	41.8924	294.405	0.865546	0.0907038
1.07912	59.2525	16.8392	305.479	0.546219	0.0990705
0.104295	113.868	34.0119	291.698	0.756303	0.451227
22.284	273.277	37.0684	293.027	0.478992	0.0961144
11.3962	580.724	36.3769	292.876	1.23529	0.0866789
1.32935	15.7981	3.35944	321.335	0.344538	0.109556
13.3232	95.2987	17.8951	296.712	0.521008	0.0964622
12.3418	128.603	28.3819	291.912	0.00833333	0.12181
13.2928	93.4202	17.8161	297.133	0.525	0.0965261
13.2928	93.4202	17.8161	297.133	0.525	0.0965261
7.69884	109.519	30.4906	292.653	0.883333	0.0899628
4.87262	53.2409	11.5156	297.647	0.0666667	0.113891
3.83391	132.898	41.7912	294.366	0.858333	0.0907749
8.22804	34.9326	17.4562	296.454	1.75	0.0843549
7.31642	297.696	13.2794	303.577	0.825	0.0942959
0.388764	113.33	33.8456	291.604	0.75	0.169409
1.49808	34.0346	6.92566	306.218	0.00833333	0.12665
8.58824	27.2421	11.2679	352.715	0.466667	0.116893
12.4979	109.228	17.8557	296.595	0.508333	0.0966634
0.273964	56.9684	15.4863	303.946	0.458333	0.460211
0.273964	56.9684	15.4863	303.946	0.458333	0.460211
2.32333	65.7897	19.3351	307.481	0.6	0.0988943
1.26126	57.789	16.6284	305.307	0.571429	0.0985653
21.564	275.878	37.0112	292.956	0.470588	0.0962638
0.0185119	113.172	33.8038	291.554	0.756303	0.451185
5.11335	553.054	20.9797	309.01	1.18487	0.0926951
9.90601	99.2728	16.9227	296.74	0.369748	0.0997577
13.6298	83.1894	17.7368	296.918	0.521008	0.0965296
13.6298	83.1894	17.7368	296.918	0.521008	0.0965296
3.42442	60.6675	9.35229	298.05	0.675	0.0943605
5.37481	47.35	10.8208	289.273	0.00833333	0.121056
8.48698	34.3242	17.0886	296.349	1.74167	0.0843676
2.23085	57.3268	11.3924	358.095	0.475	0.117858
1.81023	64.988	19.1886	307.348	0.591667	0.0989821
7.53264	107.23	30.1416	292.543	0.882353	0.0899407
4.22308	131.59	41.4352	294.203	0.865546	0.0906408
8.83555	33.3558	16.9227	296.307	1.77311	0.0841788
2.89334	42.8584	5.571	302.826	0.487395	0.0992134
4.98386	40.5412	9.42741	285.488	0.0166667	0.117617
26.7354	142.212	28.4564	310.461	1.125	0.0937654
6.42793	333.339	13.2261	303.491	0.833333	0.0941642
0.145702	56.5042	15.2105	303.656	0.458333	0.460106
16.8815	308.481	18.169	306.557	1.025	0.0932213
16.8818	308.444	18.169	306.56	1.025	0.0932223
1.2949	57.539	16.3288	305.063	0.55	0.0988496
1.19886	116.829	33.4683	291.356	0.733333	0.0914339
10.2965	96.6931	16.7972	296.464	0.391667	0.0991239
9.15867	52.8051	13.0652	290.943	0.308333	0.0996566
3.35283	123.461	33.3205	291.279	0.733333	0.0914116
6.99602	36.5567	7.32173	303.847	0.883333	0.0937114
10.7518	19.7305	11.9367	359.017	0.558333	0.116456
6.101	60.9524	13.5423	291.3	0.00833333	0.12163
6.101	60.9524	13.5423	291.3	0.00833333	0.12163
7.81574	32.784	16.4149	296.262	1.7563	0.0842575
2.63361	117.289	36.954	292.71	0.865546	0.0901832
3.99041	130.354	41.0934	294.061	0.865546	0.0905965
3.54091	39.39	8.64689	295.297	0.00833333	0.12285
3.83508	128.936	33.2145	291.228	0.725	0.0915102
3.97789	564.318	21.0804	309.059	1.18333	0.0927266
7.29052	9.59578	7.32173	303.605	0.941667	0.0929847
3.89667	129.539	40.973	294.006	0.858333	0.0906629
5.08093	39.1267	9.27656	284.697	0.00833333	0.119882
