# Supplementary material for: An online identification approach for ship domain model based on AIS data
Source: PLoS One. 2022 Mar 10;17(3):e0265266. doi: 10.1371/journal.pone.0265266 (PMC8912136; doi:10.1371/journal.pone.0265266)
Supplement: S2 File — The own ship’s trajectory can be plotted using the position data, as shown in Fig 6. The outbound data in Excel can be used for rolling online recognition, and the results can be obtained as shown in Figs 9 to 12. Meanwhile, the inbound data in Excel can be used for rolling online recognition, and the results can be obtained as shown in Figs 13 to 16. (XLSX) [file pone.0265266.s002.xlsx]

## Sheet: position
outbound		inbound
longitude	latitude	longitude	latitude
121.285	31.6018	122.535	31.1258
121.303	31.5765	122.477	31.1227
121.303	31.576	122.393	31.1032
121.309	31.568	122.242	31.1411
121.327	31.5508	122.242	31.1414
121.334	31.5462	122.238	31.1434
121.35	31.5368	122.237	31.144
121.358	31.5323	122.225	31.1513
121.359	31.5318	122.222	31.1529
121.359	31.5315	122.221	31.1532
121.36	31.5312	122.221	31.1536
121.361	31.5307	122.217	31.1558
121.362	31.5303	122.216	31.1565
121.362	31.53	122.214	31.1576
121.363	31.5297	122.213	31.158
121.364	31.5288	122.212	31.1592
121.368	31.5263	122.211	31.1598
121.37	31.5258	122.21	31.1602
121.376	31.5225	122.209	31.161
121.377	31.5218	122.208	31.1613
121.378	31.5213	122.208	31.1616
121.38	31.5202	122.207	31.1623
121.386	31.5168	122.206	31.1628
121.399	31.509	122.205	31.1631
121.4	31.5083	122.205	31.1634
121.401	31.5082	122.203	31.1648
121.401	31.5078	122.201	31.1657
121.402	31.5073	122.2	31.1665
121.405	31.5058	122.199	31.167
121.406	31.505	122.196	31.1687
121.407	31.5047	122.196	31.1689
121.407	31.5045	122.196	31.1692
121.409	31.5038	122.195	31.1695
121.409	31.5035	122.194	31.17
121.409	31.5033	122.194	31.1703
121.41	31.503	122.193	31.1705
121.41	31.5027	122.193	31.1709
121.411	31.5025	122.193	31.1711
121.411	31.5023	122.192	31.1716
121.411	31.5022	122.191	31.1718
121.412	31.5018	122.189	31.1731
121.412	31.5017	122.188	31.1736
121.412	31.5013	122.188	31.1739
121.413	31.5012	122.187	31.1747
121.413	31.501	122.187	31.175
121.414	31.5007	122.186	31.1752
121.415	31.5002	122.186	31.1755
121.415	31.5	122.185	31.1757
121.416	31.4995	122.185	31.1762
121.416	31.4993	122.184	31.1765
121.417	31.4988	122.184	31.1767
121.418	31.4985	122.183	31.177
121.419	31.498	122.183	31.1772
121.419	31.4977	122.182	31.1775
121.42	31.4968	122.182	31.1778
121.422	31.496	122.182	31.1781
121.423	31.4957	122.18	31.1789
121.423	31.4952	122.18	31.1791
121.426	31.4937	122.179	31.1797
121.427	31.4933	122.179	31.1799
121.427	31.493	122.177	31.1807
121.428	31.4927	122.177	31.1809
121.428	31.4923	122.176	31.1815
121.429	31.4915	122.175	31.1821
121.43	31.4912	122.174	31.1824
121.43	31.4907	122.173	31.183
121.431	31.4903	122.172	31.184
121.431	31.49	122.171	31.1843
121.433	31.4882	122.171	31.1845
121.434	31.4868	122.17	31.185
121.435	31.486	122.17	31.1853
121.437	31.4835	122.169	31.1856
121.439	31.4822	122.168	31.1861
121.439	31.4813	122.168	31.1864
121.441	31.4797	122.167	31.1866
121.445	31.4762	122.167	31.1868
121.445	31.4758	122.166	31.1871
121.446	31.4745	122.166	31.1873
121.447	31.4737	122.166	31.1877
121.448	31.4732	122.165	31.1879
121.448	31.4727	122.165	31.1882
121.449	31.4723	122.164	31.1884
121.449	31.4718	122.164	31.1887
121.45	31.471	122.163	31.189
121.45	31.4705	122.163	31.1893
121.451	31.4702	122.163	31.1896
121.451	31.4697	122.162	31.1899
121.451	31.4693	122.161	31.1904
121.452	31.4688	122.16	31.191
121.453	31.468	122.16	31.1914
121.454	31.467	122.159	31.1921
121.454	31.4667	122.158	31.1924
121.455	31.4653	122.158	31.1928
121.457	31.4642	122.157	31.1931
121.457	31.4637	122.157	31.1933
121.458	31.4632	122.156	31.1939
121.459	31.462	122.155	31.1945
121.459	31.4617	122.154	31.1948
121.461	31.4603	122.154	31.1951
121.462	31.4593	122.153	31.1954
121.462	31.459	122.153	31.1957
121.463	31.4582	122.152	31.1962
121.464	31.457	122.151	31.1965
121.465	31.4557	122.151	31.1968
121.466	31.4552	122.15	31.1971
121.466	31.4548	122.15	31.1974
121.467	31.4543	122.149	31.1977
121.467	31.454	122.149	31.1979
121.468	31.4532	122.148	31.1982
121.469	31.4523	122.148	31.1985
121.469	31.452	122.148	31.1988
121.47	31.4515	122.147	31.1991
121.47	31.4508	122.147	31.1994
121.471	31.4503	122.146	31.2
121.471	31.45	122.145	31.2005
121.472	31.4495	122.144	31.2008
121.472	31.4492	122.144	31.2011
121.473	31.4482	122.143	31.2013
121.474	31.4473	122.143	31.2016
121.474	31.447	122.143	31.2019
121.475	31.4465	122.142	31.2022
121.475	31.4462	122.141	31.2027
121.476	31.4457	122.141	31.2029
121.476	31.4453	122.14	31.2033
121.477	31.4448	122.14	31.2035
121.477	31.4445	122.139	31.2038
121.478	31.4432	122.139	31.2041
121.479	31.4428	122.138	31.2046
121.479	31.4423	122.137	31.2049
121.479	31.442	122.136	31.2055
121.48	31.4415	122.136	31.206
121.48	31.4412	122.135	31.2063
121.481	31.4408	122.135	31.2066
121.482	31.44	122.134	31.2068
121.482	31.4392	122.134	31.2071
121.483	31.4387	122.133	31.2073
121.483	31.4383	122.133	31.2076
121.484	31.4378	122.132	31.208
121.484	31.4375	122.132	31.2082
121.484	31.4372	122.132	31.2085
121.485	31.4367	122.131	31.2087
121.485	31.4362	122.131	31.209
121.486	31.4353	122.13	31.2093
121.487	31.4345	122.13	31.2095
121.488	31.4342	122.129	31.2101
121.488	31.4337	122.128	31.2103
121.489	31.4325	122.128	31.2109
121.49	31.4322	122.127	31.2112
121.49	31.4317	122.127	31.2114
121.491	31.4313	122.126	31.2117
121.491	31.4308	122.126	31.212
121.492	31.43	122.125	31.2122
121.492	31.4295	122.125	31.2125
121.493	31.4292	122.124	31.2128
121.493	31.4287	122.124	31.2131
121.494	31.4283	122.124	31.2134
121.494	31.4278	122.123	31.2136
121.494	31.4275	122.123	31.2139
121.495	31.427	122.122	31.2141
121.495	31.4267	122.122	31.2145
121.496	31.426	122.121	31.2147
121.497	31.4255	122.121	31.215
121.497	31.4252	122.121	31.2153
121.498	31.4242	122.12	31.2155
121.499	31.4238	122.119	31.2161
121.5	31.4232	122.118	31.2166
121.5	31.423	122.118	31.2172
121.501	31.4227	122.117	31.2178
121.501	31.4225	122.116	31.2183
121.502	31.4223	122.115	31.2186
121.502	31.422	122.115	31.2188
121.503	31.4217	122.114	31.2197
121.504	31.4213	122.113	31.22
121.504	31.4212	122.112	31.2208
121.504	31.421	122.112	31.2211
121.505	31.4207	122.111	31.2214
121.505	31.4205	122.111	31.2217
121.506	31.4202	122.11	31.222
121.506	31.42	122.11	31.2222
121.507	31.4197	122.11	31.2225
121.508	31.4192	122.109	31.2228
121.508	31.419	122.109	31.2231
121.509	31.4185	122.108	31.2234
121.51	31.4183	122.107	31.224
121.51	31.4182	122.107	31.2242
121.511	31.4178	122.106	31.2248
121.511	31.4177	122.106	31.2251
121.512	31.4172	122.105	31.2253
121.513	31.417	122.105	31.2256
121.513	31.4165	122.105	31.2258
121.514	31.4163	122.104	31.2262
121.515	31.4158	122.104	31.2264
121.516	31.4153	122.103	31.2267
121.517	31.4152	122.103	31.2271
121.517	31.415	122.102	31.2274
121.518	31.4147	122.102	31.2276
121.518	31.4145	122.101	31.2278
121.519	31.4142	122.101	31.2281
121.519	31.414	122.1	31.2285
121.52	31.4137	122.099	31.2288
121.52	31.4135	122.099	31.229
121.521	31.4132	122.098	31.2295
121.521	31.413	122.098	31.2297
121.522	31.4127	122.097	31.2299
121.522	31.4125	122.097	31.2301
121.523	31.4122	122.096	31.2303
121.523	31.412	122.096	31.2306
121.524	31.4118	122.096	31.2308
121.524	31.4115	122.095	31.231
121.525	31.4113	122.095	31.2312
121.525	31.411	122.094	31.2313
121.526	31.4108	122.094	31.2315
121.526	31.4105	122.093	31.2316
121.527	31.4103	122.093	31.2317
121.528	31.4098	122.092	31.2318
121.529	31.4095	122.092	31.2319
121.529	31.4093	122.091	31.232
121.53	31.4092	122.091	31.2321
121.53	31.4088	122.09	31.2322
121.531	31.4087	122.09	31.2323
121.531	31.4083	122.09	31.2324
121.532	31.4082	122.089	31.2325
121.533	31.4077	122.089	31.2325
121.533	31.4073	122.088	31.2327
121.534	31.4072	122.088	31.2328
121.535	31.4068	122.087	31.2328
121.535	31.4067	122.087	31.233
121.535	31.4065	122.086	31.233
121.536	31.4062	122.086	31.2331
121.537	31.4058	122.085	31.2332
121.538	31.4053	122.085	31.2334
121.538	31.4052	122.084	31.2334
121.539	31.4048	122.084	31.2335
121.539	31.4047	122.083	31.2337
121.54	31.4043	122.082	31.2338
121.54	31.4042	122.082	31.2339
121.541	31.404	122.081	31.234
121.541	31.4037	122.081	31.2341
121.542	31.4035	122.08	31.2343
121.543	31.4032	122.079	31.2344
121.543	31.403	122.079	31.2345
121.544	31.4027	122.078	31.2346
121.544	31.4025	122.078	31.2347
121.545	31.4022	122.077	31.2348
121.545	31.402	122.076	31.2349
121.546	31.4015	122.076	31.235
121.548	31.401	122.076	31.2351
121.549	31.4005	122.075	31.2351
121.549	31.4002	122.074	31.2353
121.55	31.4	122.074	31.2354
121.55	31.3997	122.072	31.2356
121.551	31.3995	122.071	31.2357
121.551	31.3992	122.07	31.2358
121.552	31.399	122.069	31.2359
121.552	31.3987	122.069	31.236
121.553	31.3985	122.068	31.2361
121.553	31.3982	122.067	31.2362
121.554	31.398	122.066	31.2363
121.554	31.3978	122.066	31.2364
121.555	31.3975	122.065	31.2365
121.555	31.3973	122.065	31.2366
121.556	31.3972	122.063	31.2368
121.556	31.397	122.063	31.2369
121.557	31.3967	122.062	31.237
121.558	31.3965	122.061	31.237
121.558	31.3962	122.06	31.2372
121.558	31.396	122.06	31.2373
121.559	31.3958	122.059	31.2374
121.559	31.3957	122.059	31.2374
121.56	31.3953	122.058	31.2375
121.56	31.3952	122.057	31.2376
121.561	31.395	122.056	31.2377
121.561	31.3947	122.056	31.2378
121.562	31.3945	122.055	31.2379
121.562	31.3943	122.055	31.2379
121.563	31.394	122.054	31.238
121.563	31.3937	122.054	31.2381
121.564	31.3935	122.053	31.2381
121.564	31.3933	122.053	31.2382
121.565	31.3932	122.052	31.2383
121.565	31.393	122.051	31.2384
121.566	31.3927	122.05	31.2386
121.566	31.3925	122.05	31.2387
121.566	31.3923	122.049	31.2388
121.567	31.3922	122.049	31.2389
121.567	31.392	122.048	31.239
121.568	31.3917	122.048	31.2391
121.568	31.3915	122.047	31.2392
121.569	31.3913	122.046	31.2393
121.569	31.3912	122.046	31.2395
121.57	31.391	122.045	31.2395
121.57	31.3908	122.045	31.2397
121.57	31.3907	122.044	31.2397
121.571	31.3903	122.044	31.2399
121.571	31.3902	122.043	31.24
121.572	31.39	122.042	31.2401
121.572	31.3898	122.042	31.2402
121.573	31.3897	122.041	31.2403
121.573	31.3893	122.041	31.2404
121.573	31.3892	122.04	31.2405
121.574	31.389	122.039	31.2406
121.575	31.3887	122.039	31.2407
121.576	31.3882	122.038	31.2409
121.576	31.3878	122.038	31.2409
121.577	31.3877	122.037	31.2411
121.578	31.3872	122.037	31.2412
121.578	31.387	122.036	31.2413
121.579	31.3868	122.035	31.2414
121.579	31.3865	122.035	31.2415
121.58	31.3863	122.034	31.2416
121.58	31.3862	122.034	31.2417
121.581	31.386	122.033	31.2418
121.581	31.3857	122.033	31.2419
121.582	31.3855	122.032	31.242
121.583	31.385	122.032	31.2421
121.583	31.3848	122.031	31.2422
121.584	31.3847	122.03	31.2423
121.584	31.3845	122.03	31.2423
121.585	31.3842	122.029	31.2424
121.585	31.384	122.029	31.2425
121.586	31.3838	122.028	31.2426
121.586	31.3837	122.028	31.2426
121.587	31.3832	122.027	31.2427
121.587	31.383	122.027	31.2428
121.588	31.3827	122.026	31.2429
121.588	31.3825	122.026	31.243
121.589	31.3823	122.025	31.2431
121.589	31.382	122.024	31.2432
121.59	31.3818	122.024	31.2433
121.59	31.3817	122.023	31.2434
121.591	31.3813	122.023	31.2435
121.591	31.3812	122.022	31.2436
121.592	31.381	122.021	31.2437
121.592	31.3807	122.021	31.2438
121.593	31.3805	122.02	31.2439
121.593	31.3803	122.02	31.244
121.594	31.38	122.019	31.244
121.594	31.3798	122.019	31.2441
121.595	31.3797	122.018	31.2442
121.595	31.3793	122.018	31.2444
121.596	31.3792	122.017	31.2444
121.596	31.379	122.017	31.2445
121.597	31.3788	122.016	31.2446
121.597	31.3785	122.016	31.2446
121.598	31.3783	122.015	31.2447
121.598	31.3782	122.015	31.2448
121.599	31.3778	122.014	31.2449
121.599	31.3777	122.014	31.2449
121.6	31.3775	122.013	31.245
121.6	31.3772	122.013	31.2451
121.601	31.377	122.012	31.2451
121.601	31.3768	122.012	31.2452
121.602	31.3765	122.011	31.2453
121.603	31.3762	122.011	31.2454
121.603	31.3758	122.01	31.2454
121.604	31.3757	122.01	31.2455
121.604	31.3755	122.009	31.2456
121.604	31.3752	122.009	31.2456
121.605	31.375	122.008	31.2457
121.605	31.3748	122.008	31.2458
121.606	31.3745	122.008	31.2459
121.606	31.3743	122.007	31.246
121.607	31.3738	122.007	31.246
121.608	31.3737	122.006	31.2461
121.608	31.3735	122.006	31.2462
121.609	31.3732	122.005	31.2463
121.609	31.373	122.005	31.2463
121.61	31.3727	122.004	31.2464
121.61	31.3725	122.004	31.2465
121.611	31.3723	122.003	31.2466
121.611	31.372	122.002	31.2468
121.613	31.3713	122.001	31.247
121.613	31.371	122	31.2471
121.614	31.3708	122	31.2472
121.614	31.3707	121.999	31.2472
121.615	31.3703	121.999	31.2473
121.615	31.3702	121.998	31.2474
121.616	31.37	121.998	31.2474
121.617	31.3695	121.997	31.2475
121.617	31.3692	121.997	31.2476
121.618	31.369	121.997	31.2477
121.618	31.3687	121.996	31.2477
121.618	31.3685	121.996	31.2478
121.619	31.3683	121.995	31.2479
121.619	31.368	121.995	31.248
121.62	31.3678	121.994	31.2481
121.62	31.3675	121.994	31.2481
121.621	31.3673	121.993	31.2482
121.621	31.3672	121.993	31.2483
121.622	31.3668	121.992	31.2484
121.622	31.3667	121.992	31.2484
121.623	31.3663	121.991	31.2486
121.623	31.3662	121.99	31.2487
121.624	31.366	121.99	31.2488
121.624	31.3657	121.989	31.2488
121.625	31.3655	121.989	31.2489
121.625	31.3652	121.988	31.2491
121.626	31.365	121.987	31.2492
121.626	31.3648	121.987	31.2493
121.627	31.3645	121.987	31.2493
121.627	31.3643	121.986	31.2494
121.628	31.3642	121.985	31.2495
121.629	31.3637	121.985	31.2495
121.629	31.3635	121.984	31.2496
121.629	31.3633	121.984	31.2497
121.63	31.3632	121.984	31.2498
121.63	31.3628	121.983	31.2499
121.631	31.3627	121.982	31.25
121.631	31.3623	121.982	31.2501
121.632	31.3622	121.981	31.2502
121.632	31.362	121.981	31.2502
121.632	31.3617	121.98	31.2503
121.633	31.3615	121.98	31.2504
121.633	31.3613	121.979	31.2505
121.633	31.361	121.978	31.2507
121.634	31.3608	121.978	31.2507
121.634	31.3605	121.977	31.2508
121.635	31.3603	121.977	31.2509
121.635	31.3602	121.976	31.251
121.636	31.3597	121.976	31.2511
121.636	31.3595	121.975	31.2511
121.637	31.3593	121.975	31.2512
121.637	31.359	121.974	31.2513
121.638	31.3588	121.974	31.2514
121.638	31.3587	121.973	31.2514
121.639	31.3583	121.973	31.2515
121.639	31.3582	121.973	31.2516
121.64	31.358	121.972	31.2517
121.64	31.3577	121.971	31.2518
121.641	31.3575	121.971	31.2519
121.641	31.3573	121.97	31.2519
121.641	31.357	121.97	31.252
121.642	31.3568	121.969	31.2521
121.642	31.3567	121.969	31.2522
121.643	31.3565	121.968	31.2523
121.643	31.3562	121.968	31.2524
121.644	31.356	121.967	31.2525
121.644	31.3558	121.967	31.2526
121.645	31.3555	121.966	31.2526
121.645	31.3553	121.966	31.2527
121.646	31.355	121.965	31.2528
121.646	31.3548	121.965	31.2529
121.646	31.3547	121.963	31.2532
121.647	31.3542	121.963	31.2533
121.648	31.354	121.962	31.2533
121.648	31.3537	121.961	31.2534
121.649	31.3535	121.959	31.2538
121.649	31.3532	121.959	31.2539
121.65	31.3528	121.958	31.254
121.65	31.3525	121.957	31.2541
121.651	31.3523	121.957	31.2542
121.651	31.352	121.956	31.2543
121.652	31.3518	121.956	31.2544
121.652	31.3517	121.955	31.2544
121.653	31.3512	121.955	31.2545
121.654	31.351	121.954	31.2547
121.655	31.3505	121.954	31.2547
121.655	31.3502	121.953	31.2548
121.656	31.35	121.952	31.2549
121.656	31.3498	121.951	31.2551
121.657	31.3497	121.951	31.2552
121.657	31.3493	121.95	31.2553
121.657	31.3492	121.95	31.2554
121.658	31.349	121.949	31.2555
121.658	31.3487	121.947	31.2558
121.659	31.3485	121.947	31.2559
121.659	31.3483	121.946	31.256
121.66	31.3482	121.946	31.2561
121.66	31.3478	121.944	31.2563
121.66	31.3477	121.944	31.2564
121.661	31.3473	121.943	31.2565
121.661	31.3472	121.943	31.2566
121.661	31.347	121.942	31.2567
121.662	31.3467	121.941	31.2568
121.662	31.3465	121.94	31.257
121.663	31.3463	121.94	31.257
121.663	31.346	121.939	31.2571
121.663	31.3458	121.939	31.2572
121.664	31.3457	121.938	31.2573
121.664	31.3453	121.938	31.2574
121.665	31.3452	121.937	31.2575
121.665	31.3448	121.936	31.2576
121.665	31.3447	121.936	31.2577
121.666	31.3445	121.935	31.2577
121.666	31.3442	121.935	31.2578
121.666	31.344	121.934	31.258
121.667	31.3438	121.933	31.2581
121.667	31.3435	121.933	31.2582
121.668	31.3433	121.932	31.2583
121.668	31.3432	121.932	31.2584
121.668	31.343	121.931	31.2584
121.669	31.3427	121.93	31.2586
121.669	31.3425	121.929	31.2587
121.67	31.3423	121.929	31.2588
121.67	31.342	121.928	31.2589
121.67	31.3418	121.928	31.259
121.671	31.3417	121.927	31.2591
121.671	31.3415	121.926	31.2593
121.671	31.3412	121.926	31.2593
121.672	31.341	121.925	31.2594
121.672	31.3408	121.924	31.2595
121.672	31.3407	121.924	31.2596
121.673	31.3403	121.924	31.2597
121.674	31.34	121.923	31.2598
121.674	31.3398	121.923	31.2598
121.674	31.3397	121.922	31.26
121.675	31.3393	121.921	31.26
121.675	31.3392	121.921	31.2601
121.675	31.3388	121.92	31.2602
121.676	31.3387	121.92	31.2603
121.676	31.3385	121.919	31.2604
121.677	31.3382	121.919	31.2605
121.677	31.338	121.918	31.2606
121.677	31.3378	121.918	31.2607
121.678	31.3375	121.917	31.2608
121.678	31.3373	121.917	31.2609
121.679	31.337	121.916	31.2609
121.679	31.3368	121.916	31.261
121.679	31.3367	121.915	31.2611
121.68	31.3365	121.915	31.2612
121.68	31.3362	121.914	31.2613
121.681	31.3358	121.914	31.2614
121.681	31.3357	121.913	31.2614
121.682	31.3355	121.912	31.2615
121.682	31.3352	121.912	31.2616
121.683	31.335	121.912	31.2617
121.683	31.3347	121.911	31.2618
121.683	31.3343	121.91	31.2619
121.684	31.3342	121.91	31.2619
121.684	31.3338	121.909	31.262
121.685	31.3335	121.909	31.2621
121.685	31.3333	121.909	31.2622
121.685	31.333	121.908	31.2623
121.686	31.3327	121.907	31.2624
121.686	31.3325	121.907	31.2624
121.687	31.3322	121.906	31.2625
121.687	31.3318	121.906	31.2626
121.687	31.3315	121.905	31.2627
121.688	31.3312	121.905	31.2628
121.688	31.331	121.904	31.2628
121.688	31.3307	121.904	31.2629
121.689	31.3303	121.903	31.263
121.689	31.33	121.903	31.2631
121.689	31.3297	121.902	31.2632
121.69	31.329	121.902	31.2633
121.691	31.3287	121.901	31.2634
121.691	31.3283	121.901	31.2635
121.691	31.328	121.9	31.2635
121.692	31.3277	121.9	31.2636
121.692	31.3273	121.899	31.2637
121.692	31.3272	121.899	31.2638
121.693	31.3267	121.898	31.2639
121.693	31.3263	121.898	31.264
121.694	31.3262	121.897	31.264
121.694	31.3257	121.897	31.2641
121.694	31.3253	121.896	31.2642
121.695	31.325	121.896	31.2643
121.695	31.3248	121.895	31.2644
121.695	31.3243	121.895	31.2645
121.696	31.324	121.894	31.2645
121.696	31.3237	121.894	31.2646
121.697	31.3233	121.893	31.2647
121.697	31.323	121.893	31.2648
121.697	31.3227	121.892	31.2649
121.698	31.3222	121.892	31.2649
121.698	31.3218	121.891	31.2651
121.698	31.3215	121.891	31.2652
121.699	31.3212	121.89	31.2652
121.699	31.3208	121.89	31.2653
121.699	31.3205	121.889	31.2654
121.7	31.32	121.889	31.2655
121.7	31.3197	121.888	31.2656
121.701	31.3193	121.888	31.2657
121.701	31.319	121.887	31.2658
121.701	31.3187	121.887	31.2658
121.701	31.3183	121.886	31.2659
121.702	31.3178	121.886	31.266
121.702	31.3175	121.885	31.2661
121.703	31.3172	121.885	31.2661
121.703	31.3167	121.884	31.2662
121.703	31.3165	121.884	31.2663
121.704	31.316	121.883	31.2664
121.704	31.3157	121.883	31.2665
121.704	31.3152	121.882	31.2666
121.705	31.3148	121.882	31.2667
121.705	31.3145	121.881	31.2668
121.705	31.3142	121.881	31.2668
121.706	31.3137	121.88	31.2669
121.706	31.3133	121.88	31.267
121.707	31.313	121.879	31.2671
121.707	31.3125	121.879	31.2672
121.707	31.3122	121.878	31.2673
121.708	31.3118	121.878	31.2673
121.708	31.3113	121.877	31.2674
121.708	31.311	121.877	31.2675
121.709	31.3107	121.876	31.2676
121.709	31.3103	121.876	31.2677
121.71	31.3098	121.875	31.2678
121.71	31.3095	121.875	31.2679
121.71	31.3092	121.874	31.268
121.711	31.3088	121.874	31.268
121.711	31.3085	121.873	31.2681
121.712	31.308	121.873	31.2682
121.712	31.3077	121.872	31.2683
121.712	31.3073	121.872	31.2684
121.713	31.307	121.871	31.2685
121.713	31.3067	121.871	31.2686
121.714	31.3062	121.87	31.2686
121.714	31.3058	121.87	31.2687
121.714	31.3055	121.869	31.2688
121.715	31.3052	121.869	31.2689
121.715	31.3048	121.868	31.269
121.715	31.3043	121.868	31.2691
121.716	31.3042	121.867	31.2693
121.716	31.3037	121.867	31.2694
121.717	31.3033	121.866	31.2695
121.717	31.303	121.866	31.2696
121.718	31.3023	121.865	31.2696
121.718	31.3018	121.865	31.2697
121.719	31.3015	121.864	31.2698
121.719	31.3012	121.864	31.2699
121.719	31.3008	121.863	31.27
121.72	31.3005	121.863	31.2702
121.72	31.3002	121.862	31.2703
121.721	31.2997	121.862	31.2704
121.721	31.2993	121.862	31.2706
121.722	31.299	121.861	31.2708
121.722	31.2987	121.86	31.2709
121.723	31.2982	121.86	31.271
121.723	31.2978	121.859	31.2712
121.724	31.2975	121.859	31.2713
121.724	31.297	121.859	31.2715
121.724	31.2967	121.858	31.2717
121.725	31.2963	121.858	31.2718
121.725	31.296	121.857	31.272
121.726	31.2955	121.857	31.2721
121.726	31.2952	121.856	31.2723
121.727	31.2948	121.856	31.2725
121.727	31.2943	121.855	31.2726
121.727	31.294	121.855	31.2728
121.728	31.2937	121.854	31.273
121.728	31.2933	121.854	31.2731
121.729	31.2928	121.853	31.2733
121.729	31.2925	121.853	31.2735
121.729	31.292	121.852	31.2737
121.73	31.2917	121.852	31.2739
121.73	31.2913	121.851	31.2741
121.731	31.291	121.851	31.2743
121.731	31.2905	121.85	31.2745
121.732	31.2902	121.85	31.2747
121.732	31.2898	121.849	31.2748
121.732	31.2893	121.848	31.275
121.733	31.289	121.848	31.2752
121.733	31.2885	121.848	31.2754
121.734	31.2883	121.847	31.2756
121.734	31.2878	121.846	31.2758
121.735	31.2873	121.846	31.2759
121.735	31.287	121.845	31.2761
121.735	31.2867	121.845	31.2763
121.736	31.2862	121.844	31.2765
121.737	31.2858	121.844	31.2767
121.737	31.2855	121.843	31.2769
121.737	31.285	121.843	31.2771
121.738	31.2847	121.842	31.2773
121.738	31.2843	121.842	31.2775
121.739	31.2838	121.841	31.2777
121.739	31.2835	121.841	31.2778
121.739	31.2832	121.84	31.278
121.74	31.2827	121.84	31.2782
121.74	31.2822	121.839	31.2784
121.741	31.2818	121.839	31.2786
121.741	31.2813	121.838	31.2788
121.742	31.281	121.837	31.279
121.742	31.2807	121.837	31.2792
121.742	31.28	121.836	31.2794
121.743	31.2797	121.836	31.2796
121.743	31.2792	121.835	31.2798
121.743	31.2788	121.835	31.28
121.744	31.2783	121.834	31.2801
121.744	31.278	121.834	31.2803
121.745	31.2775	121.833	31.2805
121.745	31.2772	121.833	31.2807
121.745	31.2767	121.832	31.2809
121.746	31.2762	121.832	31.2811
121.746	31.2758	121.831	31.2813
121.747	31.2755	121.831	31.2815
121.747	31.275	121.83	31.2817
121.747	31.2745	121.83	31.2819
121.748	31.274	121.829	31.282
121.748	31.2737	121.829	31.2822
121.749	31.2732	121.828	31.2824
121.749	31.2728	121.828	31.2826
121.749	31.2723	121.827	31.2828
121.75	31.2718	121.827	31.2829
121.75	31.2715	121.826	31.2831
121.751	31.271	121.826	31.2833
121.751	31.2707	121.825	31.2835
121.752	31.2703	121.825	31.2837
121.752	31.2698	121.824	31.2838
121.753	31.2693	121.824	31.284
121.753	31.2688	121.823	31.2842
121.753	31.2685	121.823	31.2844
121.754	31.268	121.822	31.2846
121.754	31.2675	121.822	31.2848
121.755	31.2672	121.821	31.285
121.755	31.2667	121.821	31.2852
121.755	31.2663	121.82	31.2854
121.756	31.2658	121.82	31.2855
121.756	31.2653	121.819	31.2857
121.757	31.265	121.819	31.2859
121.757	31.2645	121.818	31.2861
121.757	31.264	121.818	31.2863
121.758	31.2637	121.817	31.2865
121.758	31.2632	121.817	31.2867
121.758	31.2627	121.816	31.2869
121.759	31.2623	121.816	31.2871
121.759	31.2618	121.815	31.2873
121.76	31.2615	121.815	31.2875
121.76	31.261	121.814	31.2877
121.761	31.2605	121.814	31.2878
121.761	31.2602	121.813	31.288
121.761	31.2597	121.813	31.2882
121.762	31.2593	121.812	31.2885
121.762	31.2588	121.812	31.2887
121.763	31.2583	121.811	31.2889
121.763	31.258	121.811	31.289
121.764	31.2575	121.81	31.2893
121.764	31.2572	121.81	31.2894
121.764	31.2567	121.809	31.2897
121.765	31.2562	121.808	31.2899
121.765	31.2558	121.808	31.2901
121.766	31.2553	121.807	31.2903
121.766	31.255	121.807	31.2905
121.767	31.2545	121.806	31.2907
121.767	31.254	121.806	31.2909
121.767	31.2537	121.805	31.2911
121.768	31.2532	121.805	31.2913
121.768	31.2527	121.804	31.2915
121.769	31.2523	121.804	31.2917
121.769	31.2518	121.803	31.2919
121.77	31.2515	121.802	31.2923
121.77	31.251	121.802	31.2925
121.77	31.2505	121.801	31.2927
121.771	31.2502	121.801	31.2929
121.771	31.2498	121.8	31.2932
121.772	31.2492	121.799	31.2934
121.772	31.2488	121.799	31.2936
121.772	31.2485	121.798	31.2938
121.773	31.2478	121.798	31.2939
121.773	31.2475	121.797	31.2941
121.774	31.247	121.797	31.2943
121.774	31.2467	121.796	31.2945
121.774	31.2462	121.796	31.2946
121.775	31.2457	121.795	31.2948
121.775	31.2453	121.795	31.295
121.776	31.2448	121.794	31.2952
121.776	31.2443	121.794	31.2953
121.777	31.244	121.793	31.2955
121.777	31.2435	121.793	31.2957
121.777	31.2432	121.792	31.2959
121.778	31.2427	121.792	31.296
121.778	31.2422	121.791	31.2962
121.779	31.2418	121.791	31.2964
121.779	31.2413	121.79	31.2965
121.78	31.2408	121.79	31.2967
121.78	31.2403	121.789	31.2968
121.78	31.24	121.789	31.297
121.781	31.2395	121.788	31.2972
121.781	31.239	121.788	31.2973
121.782	31.2387	121.787	31.2975
121.782	31.2383	121.787	31.2976
121.782	31.2378	121.786	31.2978
121.783	31.2373	121.786	31.298
121.783	31.2368	121.785	31.2981
121.784	31.2365	121.785	31.2983
121.784	31.236	121.784	31.2985
121.785	31.2357	121.784	31.2986
121.785	31.2353	121.783	31.2988
121.785	31.2348	121.783	31.2989
121.786	31.2343	121.782	31.2991
121.786	31.2338	121.782	31.2993
121.787	31.2335	121.781	31.2994
121.787	31.233	121.781	31.2996
121.787	31.2325	121.78	31.2998
121.788	31.2322	121.78	31.2999
121.788	31.2317	121.78	31.3001
121.789	31.2313	121.779	31.3004
121.789	31.2308	121.778	31.3006
121.79	31.2303	121.778	31.3008
121.79	31.23	121.777	31.301
121.79	31.2297	121.777	31.3012
121.791	31.229	121.776	31.3013
121.791	31.2287	121.776	31.3015
121.792	31.2282	121.775	31.3016
121.792	31.2278	121.775	31.3018
121.793	31.2273	121.774	31.302
121.793	31.2268	121.774	31.3021
121.794	31.2265	121.773	31.3023
121.794	31.226	121.773	31.3025
121.794	31.2257	121.773	31.3026
121.795	31.2252	121.772	31.3028
121.795	31.2247	121.772	31.3029
121.796	31.2243	121.771	31.3031
121.796	31.2238	121.771	31.3033
121.797	31.2233	121.77	31.3035
121.797	31.223	121.77	31.3036
121.797	31.2225	121.769	31.3038
121.798	31.2222	121.769	31.3039
121.798	31.2218	121.768	31.3041
121.799	31.2213	121.768	31.3043
121.799	31.2208	121.768	31.3044
121.799	31.2203	121.767	31.3046
121.8	31.22	121.767	31.3047
121.8	31.2195	121.766	31.3049
121.801	31.219	121.766	31.3051
121.801	31.2187	121.765	31.3052
121.802	31.2182	121.765	31.3054
121.802	31.2178	121.765	31.3055
121.802	31.2173	121.764	31.3057
121.803	31.2168	121.764	31.3058
121.803	31.2165	121.763	31.306
121.804	31.216	121.763	31.3062
121.804	31.2157	121.762	31.3064
121.804	31.2152	121.762	31.3065
121.805	31.2147	121.761	31.3067
121.805	31.2143	121.761	31.3068
121.806	31.214	121.76	31.307
121.806	31.2135	121.76	31.3073
121.807	31.213	121.759	31.3075
121.807	31.2125	121.759	31.3076
121.808	31.2122	121.758	31.3078
121.808	31.2117	121.758	31.308
121.809	31.2113	121.757	31.3081
121.809	31.2108	121.757	31.3083
121.809	31.2105	121.756	31.3085
121.81	31.2102	121.756	31.3087
121.81	31.2097	121.755	31.3088
121.811	31.2093	121.754	31.3092
121.811	31.2088	121.754	31.3093
121.812	31.2083	121.754	31.3095
121.812	31.208	121.753	31.3097
121.812	31.2075	121.753	31.3098
121.813	31.2072	121.752	31.31
121.813	31.2067	121.752	31.3102
121.814	31.2063	121.751	31.3104
121.814	31.2058	121.751	31.3106
121.815	31.2055	121.75	31.3108
121.815	31.2052	121.75	31.3109
121.815	31.2048	121.749	31.3111
121.816	31.2038	121.749	31.3113
121.817	31.2035	121.748	31.3115
121.817	31.203	121.748	31.3116
121.818	31.2027	121.747	31.3118
121.818	31.2022	121.746	31.3122
121.819	31.2018	121.746	31.3124
121.819	31.2015	121.745	31.3126
121.82	31.201	121.745	31.3127
121.82	31.2007	121.744	31.313
121.821	31.2002	121.744	31.3132
121.821	31.1998	121.743	31.3133
121.821	31.1995	121.743	31.3135
121.822	31.199	121.742	31.3137
121.822	31.1987	121.742	31.3139
121.823	31.1982	121.741	31.3141
121.823	31.1978	121.741	31.3143
121.824	31.1975	121.739	31.3147
121.824	31.197	121.739	31.3148
121.825	31.1967	121.738	31.315
121.825	31.1962	121.738	31.3153
121.825	31.1958	121.737	31.3154
121.826	31.1955	121.737	31.3156
121.826	31.195	121.736	31.3158
121.827	31.1947	121.736	31.316
121.828	31.1938	121.735	31.3162
121.828	31.1935	121.735	31.3165
121.828	31.1932	121.734	31.3167
121.829	31.1927	121.734	31.3169
121.829	31.1922	121.733	31.3171
121.83	31.1918	121.733	31.3173
121.83	31.1915	121.732	31.3175
121.831	31.191	121.732	31.3178
121.831	31.1907	121.731	31.318
121.832	31.1903	121.731	31.3182
121.832	31.1898	121.73	31.3185
121.833	31.1887	121.73	31.3187
121.834	31.1883	121.729	31.3189
121.834	31.1878	121.729	31.3191
121.832	31.1895	121.728	31.3194
121.835	31.1875	121.728	31.3196
121.835	31.1872	121.727	31.3199
121.836	31.186	121.726	31.32
121.837	31.1855	121.726	31.3203
121.837	31.1852	121.725	31.3206
121.838	31.1848	121.725	31.3208
121.838	31.1845	121.724	31.321
121.839	31.1837	121.724	31.3212
121.84	31.1832	121.723	31.3214
121.84	31.1825	121.723	31.3217
121.841	31.182	121.722	31.3219
121.841	31.1817	121.722	31.3221
121.842	31.1813	121.721	31.3223
121.842	31.1808	121.721	31.3225
121.843	31.1805	121.72	31.3228
121.843	31.1802	121.72	31.323
121.843	31.1798	121.719	31.3232
121.844	31.1793	121.719	31.3235
121.844	31.179	121.718	31.3237
121.845	31.1787	121.718	31.3239
121.845	31.1782	121.717	31.3241
121.846	31.1778	121.717	31.3244
121.846	31.1775	121.716	31.3246
121.847	31.177	121.716	31.3248
121.847	31.1767	121.715	31.3249
121.848	31.1763	121.715	31.3251
121.849	31.1755	121.715	31.3253
121.849	31.1752	121.714	31.3255
121.849	31.1748	121.714	31.3257
121.85	31.1743	121.713	31.3259
121.85	31.174	121.713	31.326
121.851	31.1737	121.712	31.3262
121.851	31.1732	121.712	31.3264
121.852	31.1728	121.711	31.3266
121.852	31.1725	121.711	31.3268
121.853	31.172	121.71	31.327
121.853	31.1717	121.71	31.3271
121.854	31.1713	121.71	31.3273
121.854	31.1708	121.709	31.3275
121.855	31.1702	121.709	31.3277
121.855	31.1697	121.708	31.3279
121.856	31.1693	121.707	31.3282
121.856	31.169	121.707	31.3284
121.857	31.1682	121.706	31.3285
121.858	31.1678	121.706	31.3287
121.858	31.1673	121.706	31.3289
121.858	31.167	121.705	31.3292
121.86	31.1662	121.704	31.3294
121.86	31.1653	121.704	31.3296
121.861	31.165	121.703	31.3298
121.862	31.1638	121.703	31.3299
121.863	31.1635	121.703	31.3301
121.863	31.163	121.702	31.3303
121.864	31.1627	121.702	31.3305
121.864	31.1623	121.701	31.3307
121.865	31.1618	121.701	31.3309
121.865	31.1615	121.701	31.3311
121.866	31.161	121.7	31.3313
121.866	31.1607	121.7	31.3315
121.867	31.1603	121.699	31.3317
121.867	31.1598	121.699	31.3319
121.868	31.1595	121.699	31.3322
121.868	31.1592	121.698	31.3324
121.869	31.1588	121.698	31.3326
121.869	31.1583	121.697	31.3328
121.869	31.1582	121.697	31.333
121.87	31.1577	121.696	31.3332
121.87	31.1573	121.696	31.3334
121.871	31.1568	121.696	31.3337
121.871	31.1565	121.695	31.3339
121.872	31.1562	121.695	31.3341
121.872	31.1558	121.694	31.3343
121.873	31.1555	121.694	31.3345
121.873	31.1552	121.693	31.3348
121.874	31.1547	121.693	31.335
121.874	31.1545	121.693	31.3353
121.875	31.1542	121.692	31.3355
121.876	31.1538	121.692	31.3357
121.877	31.1532	121.691	31.3359
121.877	31.1528	121.691	31.3361
121.878	31.1525	121.69	31.3364
121.878	31.1522	121.69	31.3366
121.879	31.1518	121.689	31.3368
121.879	31.1515	121.689	31.3371
121.88	31.1512	121.688	31.3374
121.88	31.1508	121.688	31.3375
121.881	31.1505	121.688	31.3378
121.881	31.1502	121.687	31.338
121.882	31.1498	121.687	31.3382
121.882	31.1495	121.686	31.3384
121.883	31.1492	121.686	31.3387
121.883	31.1488	121.685	31.3389
121.884	31.1483	121.685	31.3391
121.884	31.148	121.684	31.3394
121.885	31.1477	121.684	31.3396
121.885	31.1473	121.683	31.3398
121.886	31.147	121.683	31.34
121.886	31.1468	121.682	31.3403
121.887	31.1463	121.682	31.3405
121.887	31.146	121.681	31.3407
121.888	31.1457	121.681	31.341
121.888	31.1455	121.68	31.3412
121.889	31.145	121.68	31.3414
121.89	31.1447	121.679	31.3416
121.89	31.1445	121.679	31.3418
121.891	31.144	121.678	31.3421
121.891	31.1437	121.677	31.3426
121.892	31.1433	121.677	31.3428
121.892	31.1432	121.676	31.3431
121.893	31.1428	121.676	31.3432
121.893	31.1425	121.676	31.3435
121.894	31.1418	121.675	31.344
121.895	31.1415	121.674	31.3442
121.895	31.1412	121.674	31.3444
121.896	31.1408	121.673	31.3446
121.896	31.1407	121.675	31.3437
121.897	31.1398	121.673	31.3449
121.898	31.1393	121.672	31.3451
121.899	31.1388	121.672	31.3454
121.899	31.1387	121.671	31.3456
121.9	31.1383	121.671	31.3459
121.901	31.1377	121.67	31.3461
121.902	31.137	121.67	31.3463
121.903	31.1367	121.669	31.3466
121.903	31.1363	121.669	31.3468
121.904	31.1362	121.668	31.347
121.904	31.1357	121.668	31.3473
121.905	31.1353	121.667	31.3475
121.905	31.135	121.667	31.3477
121.906	31.1345	121.666	31.348
121.907	31.1342	121.666	31.3482
121.908	31.1332	121.664	31.3487
121.909	31.1328	121.664	31.3489
121.91	31.1322	121.664	31.3491
121.911	31.1315	121.663	31.3494
121.911	31.1312	121.663	31.3497
121.912	31.131	121.662	31.3499
121.912	31.1307	121.662	31.3501
121.913	31.1303	121.661	31.3503
121.913	31.13	121.661	31.3506
121.914	31.1297	121.66	31.3508
121.914	31.1295	121.66	31.3511
121.915	31.1292	121.659	31.3515
121.915	31.1288	121.658	31.3518
121.916	31.1287	121.658	31.352
121.917	31.1283	121.657	31.3523
121.917	31.128	121.657	31.3525
121.918	31.1278	121.656	31.3528
121.918	31.1275	121.656	31.353
121.919	31.1272	121.655	31.3533
121.919	31.127	121.655	31.3535
121.92	31.1263	121.654	31.3537
121.921	31.1262	121.652	31.3544
121.921	31.1258	121.652	31.3547
121.922	31.1255	121.651	31.3549
121.923	31.1252	121.651	31.3552
121.923	31.125	121.65	31.3554
121.924	31.1243	121.65	31.3556
121.924	31.124	121.649	31.3558
121.925	31.1238	121.649	31.3561
121.926	31.1232	121.648	31.3566
121.927	31.123	121.648	31.3568
121.927	31.1227	121.647	31.3572
121.928	31.1225	121.646	31.3575
121.929	31.1218	121.646	31.3577
121.929	31.1215	121.645	31.358
121.93	31.1213	121.644	31.3586
121.93	31.121	121.644	31.3589
121.931	31.1207	121.643	31.3591
121.931	31.1205	121.643	31.3593
121.932	31.1202	121.642	31.3595
121.932	31.12	121.641	31.3602
121.933	31.1197	121.64	31.3606
121.934	31.1193	121.64	31.3608
121.934	31.1192	121.639	31.3613
121.935	31.1187	121.638	31.3615
121.936	31.1183	121.638	31.3617
121.936	31.118	121.638	31.3619
121.937	31.1177	121.637	31.3621
121.937	31.1175	121.637	31.3623
121.938	31.1172	121.636	31.3625
121.939	31.1163	121.635	31.363
121.94	31.1162	121.635	31.3634
121.94	31.1158	121.634	31.3636
121.941	31.1155	121.634	31.3638
121.942	31.115	121.634	31.364
121.943	31.1145	121.633	31.3642
121.943	31.1142	121.633	31.3643
121.944	31.114	121.633	31.3645
121.945	31.1135	121.632	31.3647
121.945	31.1132	121.632	31.3649
121.946	31.1128	121.632	31.3651
121.946	31.1127	121.631	31.3653
121.947	31.1123	121.631	31.3655
121.948	31.1118	121.63	31.3657
121.949	31.1113	121.63	31.3659
121.949	31.111	121.63	31.3661
121.95	31.1108	121.629	31.3662
121.951	31.1102	121.629	31.3664
121.951	31.11	121.629	31.3666
121.952	31.1097	121.628	31.367
121.952	31.1095	121.628	31.3672
121.953	31.1092	121.627	31.3674
121.954	31.1087	121.626	31.3678
121.954	31.1083	121.626	31.368
121.955	31.1082	121.626	31.3682
121.955	31.1078	121.625	31.3684
121.956	31.1077	121.625	31.3685
121.956	31.1073	121.624	31.3687
121.957	31.1072	121.624	31.369
121.957	31.1068	121.624	31.3692
121.958	31.1065	121.623	31.3694
121.958	31.1063	121.623	31.3696
121.959	31.106	121.623	31.3697
121.96	31.1058	121.622	31.3699
121.96	31.1055	121.622	31.3702
121.96	31.1053	121.621	31.3703
121.962	31.1043	121.621	31.3706
121.963	31.104	121.621	31.3708
121.963	31.1037	121.62	31.371
121.964	31.1035	121.62	31.3711
121.964	31.1032	121.619	31.3713
121.965	31.103	121.619	31.3715
121.965	31.1028	121.619	31.3717
121.966	31.1025	121.618	31.372
121.966	31.1022	121.618	31.3721
121.968	31.1015	121.618	31.3724
121.968	31.1012	121.617	31.3726
121.969	31.101	121.617	31.3728
121.969	31.1007	121.616	31.373
121.97	31.1005	121.616	31.3732
121.97	31.1003	121.616	31.3734
121.971	31.1	121.615	31.3736
121.971	31.0998	121.615	31.3738
121.973	31.0988	121.614	31.374
121.974	31.0983	121.614	31.3742
121.975	31.0982	121.614	31.3744
121.98	31.0957	121.613	31.3746
121.981	31.0955	121.613	31.3748
121.981	31.0953	121.612	31.3751
121.983	31.0945	121.612	31.3752
121.984	31.0943	121.611	31.3755
121.985	31.0937	121.611	31.3757
121.986	31.0935	121.61	31.3759
121.986	31.0933	121.61	31.3761
121.987	31.0932	121.61	31.3764
121.988	31.0928	121.609	31.3766
121.988	31.0927	121.609	31.3768
121.989	31.0923	121.608	31.377
121.99	31.092	121.608	31.3772
121.991	31.0917	121.607	31.3774
121.992	31.0913	121.607	31.3776
121.992	31.0912	121.606	31.3779
121.993	31.091	121.606	31.3781
121.994	31.0905	121.606	31.3783
121.995	31.0903	121.605	31.3785
121.995	31.0902	121.605	31.3787
121.996	31.09	121.604	31.379
121.996	31.09	121.604	31.3792
121.997	31.0898	121.603	31.3794
121.998	31.0895	121.603	31.3796
121.998	31.0893	121.602	31.3798
121.999	31.0893	121.602	31.3801
121.999	31.0892	121.601	31.3803
122	31.089	121.601	31.3805
122.001	31.0887	121.6	31.3807
122.002	31.0885	121.6	31.381
122.002	31.0885	121.599	31.3812
122.003	31.0882	121.599	31.3814
122.004	31.0878	121.598	31.3817
122.005	31.0877	121.598	31.3818
122.005	31.0877	121.598	31.382
122.006	31.0875	121.597	31.3822
122.007	31.0873	121.597	31.3825
122.007	31.0872	121.596	31.3827
122.007	31.087	121.596	31.3829
122.008	31.0868	121.595	31.3831
122.009	31.0867	121.595	31.3835
122.009	31.0867	121.594	31.3836
122.01	31.0865	121.594	31.3839
122.011	31.0862	121.593	31.3841
122.011	31.086	121.593	31.3843
122.012	31.0858	121.593	31.3844
122.012	31.0857	121.592	31.3846
122.013	31.0857	121.592	31.3848
122.014	31.0853	121.591	31.385
122.015	31.0852	121.591	31.3852
122.015	31.085	121.591	31.3853
122.016	31.0847	121.59	31.3855
122.018	31.0845	121.59	31.3857
122.019	31.0842	121.59	31.3858
122.019	31.084	121.589	31.386
122.02	31.0838	121.589	31.3862
122.021	31.0835	121.589	31.3863
122.021	31.0833	121.588	31.3865
122.022	31.0832	121.588	31.3867
122.023	31.0828	121.588	31.3868
122.024	31.0827	121.587	31.387
122.025	31.0825	121.587	31.3872
122.025	31.0823	121.587	31.3873
122.026	31.0822	121.586	31.3877
122.026	31.0822	121.586	31.3878
122.029	31.0813	121.585	31.388
122.03	31.0812	121.585	31.3881
122.03	31.081	121.585	31.3883
122.031	31.0808	121.584	31.3884
122.032	31.0807	121.584	31.3886
122.032	31.0805	121.584	31.3887
122.033	31.0802	121.583	31.3889
122.034	31.08	121.583	31.389
122.035	31.0798	121.583	31.3892
122.035	31.0797	121.582	31.3893
122.035	31.0795	121.582	31.3895
122.036	31.0793	121.582	31.3896
122.037	31.0792	121.581	31.3897
122.037	31.079	121.581	31.3899
122.038	31.0788	121.58	31.3903
122.038	31.0787	121.579	31.3906
122.039	31.0785	121.579	31.3908
122.039	31.0783	121.578	31.3911
122.04	31.0782	121.578	31.3912
122.04	31.078	121.578	31.3914
122.041	31.0778	121.578	31.3915
122.041	31.0777	121.577	31.3917
122.042	31.0775	121.577	31.3919
122.043	31.0773	121.576	31.3921
122.043	31.0772	121.576	31.3923
122.044	31.077	121.576	31.3924
122.044	31.0768	121.575	31.3926
122.045	31.0767	121.575	31.3927
122.046	31.0763	121.575	31.3929
122.047	31.0762	121.574	31.393
122.049	31.0752	121.574	31.3932
122.05	31.0748	121.574	31.3933
122.051	31.0745	121.573	31.3935
122.052	31.0742	121.573	31.3937
122.053	31.0738	121.573	31.3938
122.055	31.0735	121.572	31.394
122.057	31.0727	121.572	31.3941
122.058	31.0723	121.571	31.3943
122.059	31.072	121.571	31.3945
122.061	31.0713	121.571	31.3946
122.062	31.071	121.57	31.3948
122.063	31.0707	121.57	31.395
122.066	31.07	121.57	31.3951
122.066	31.0698	121.569	31.3953
122.067	31.0697	121.569	31.3955
122.067	31.0695	121.568	31.3956
122.069	31.069	121.568	31.3958
122.07	31.0687	121.567	31.3961
122.071	31.0685	121.567	31.3963
122.072	31.0683	121.567	31.3965
122.073	31.068	121.566	31.3966
122.074	31.0677	121.566	31.3968
122.075	31.0673	121.565	31.397
122.075	31.0673	121.565	31.3972
122.077	31.0668	121.565	31.3973
122.081	31.0657	121.564	31.3975
122.081	31.0657	121.564	31.3977
122.082	31.0655	121.564	31.3978
122.084	31.0648	121.563	31.398
122.086	31.0643	121.563	31.3982
122.087	31.064	121.562	31.3983
122.088	31.064	121.562	31.3985
122.089	31.0637	121.562	31.3987
122.089	31.0635	121.561	31.3988
122.09	31.0633	121.561	31.399
122.09	31.0632	121.561	31.3992
122.091	31.063	121.56	31.3994
122.092	31.0627	121.56	31.3996
122.092	31.0627	121.559	31.3998
122.093	31.0625	121.559	31.4
122.093	31.0623	121.558	31.4003
122.095	31.062	121.558	31.4005
122.095	31.0618	121.558	31.4007
122.096	31.0617	121.557	31.4009
122.096	31.0615	121.557	31.401
122.097	31.0613	121.556	31.4012
122.097	31.0612	121.556	31.4014
122.098	31.0612	121.556	31.4016
122.099	31.061	121.555	31.4018
122.1	31.0605	121.555	31.402
122.101	31.0602	121.554	31.4021
122.102	31.06	121.554	31.4023
122.103	31.0597	121.554	31.4025
122.104	31.0595	121.553	31.4027
122.107	31.0587	121.553	31.4028
122.108	31.0585	121.553	31.403
122.131	31.0527	121.552	31.4032
122.131	31.0525	121.552	31.4034
122.133	31.052	121.552	31.4035
122.134	31.052	121.551	31.4038
122.134	31.0518	121.551	31.404
122.135	31.0517	121.55	31.4042
122.139	31.051	121.55	31.4043
122.139	31.0508	121.549	31.4046
122.14	31.0507	121.549	31.4048
122.14	31.0507	121.549	31.4049
122.141	31.0505	121.548	31.4051
122.142	31.0503	121.548	31.4053
122.154	31.0477	121.548	31.4054
122.155	31.0475	121.547	31.4056
122.155	31.0475	121.547	31.4057
122.156	31.0473	121.546	31.406
122.172	31.0455	121.546	31.4063
122.176	31.0452	121.546	31.4065
122.203	31.0422	121.545	31.4066
122.224	31.0392	121.544	31.4071
122.406	31.0083	121.544	31.4074
		121.543	31.4075
		121.543	31.4076
		121.542	31.4079
		121.542	31.4081
		121.542	31.4082
		121.541	31.4084
		121.541	31.4086
		121.541	31.4087
		121.54	31.4088
		121.54	31.409
		121.54	31.4091
		121.539	31.4093
		121.539	31.4095
		121.539	31.4096
		121.539	31.4097
		121.538	31.4101
		121.538	31.4102
		121.537	31.4104
		121.537	31.4105
		121.536	31.4108
		121.536	31.411
		121.536	31.4112
		121.535	31.4113
		121.535	31.4115
		121.534	31.4118
		121.534	31.4121
		121.533	31.4123
		121.533	31.4125
		121.533	31.4126
		121.532	31.4128
		121.532	31.413
		121.531	31.4132
		121.531	31.4135
		121.53	31.4136
		121.53	31.4138
		121.53	31.414
		121.529	31.4142
		121.529	31.4146
		121.528	31.4147
		121.528	31.4149
		121.527	31.4151
		121.527	31.4152
		121.526	31.4156
		121.526	31.4158
		121.526	31.4159
		121.525	31.4163
		121.524	31.4164
		121.524	31.4168
		121.523	31.4169
		121.523	31.4171
		121.522	31.4174
		121.522	31.4176
		121.521	31.4179
		121.521	31.4182
		121.52	31.4185
		121.52	31.4186
		121.52	31.4188
		121.519	31.4189
		121.519	31.4191
		121.519	31.4192
		121.518	31.4193
		121.518	31.4195
		121.517	31.4197
		121.517	31.4198
		121.516	31.4202
		121.516	31.4203
		121.516	31.4204
		121.515	31.4206
		121.515	31.4208
		121.514	31.4209
		121.514	31.421
		121.514	31.4212
		121.513	31.4213
		121.513	31.4214
		121.513	31.4216
		121.512	31.4217
		121.512	31.422
		121.512	31.4221
		121.511	31.4222
		121.511	31.4223
		121.511	31.4225
		121.51	31.4226
		121.51	31.4227
		121.51	31.4228
		121.51	31.4229
		121.509	31.423
		121.509	31.4231
		121.509	31.4232
		121.509	31.4233
		121.508	31.4234
		121.508	31.4235
		121.508	31.4236
		121.508	31.4237
		121.507	31.4238
		121.507	31.424
		121.507	31.4241
		121.506	31.4244
		121.506	31.4247
		121.505	31.4247
		121.505	31.4249
		121.505	31.4251
		121.504	31.4254
		121.503	31.4258
		121.503	31.4259
		121.502	31.4264
		121.502	31.4266
		121.502	31.4268
		121.502	31.427
		121.5	31.4281
		121.5	31.4283
		121.499	31.4289
		121.499	31.4292
		121.499	31.4294
		121.498	31.4296
		121.497	31.4304
		121.497	31.4307
		121.497	31.4309
		121.496	31.4314
		121.496	31.432
		121.495	31.4323
		121.494	31.4331
		121.494	31.4335
		121.493	31.4343
		121.493	31.4346
		121.493	31.4349
		121.492	31.4353
		121.492	31.4356
		121.492	31.4359
		121.491	31.4362
		121.491	31.4364
		121.491	31.4368
		121.49	31.4371
		121.49	31.4374
		121.49	31.4377
		121.489	31.4383
		121.489	31.4387
		121.488	31.439
		121.487	31.44
		121.487	31.4403
		121.487	31.4406
		121.486	31.4415
		121.485	31.4419
		121.485	31.4422
		121.485	31.4425
		121.484	31.4429
		121.484	31.4435
		121.483	31.4439
		121.483	31.4442
		121.483	31.4445
		121.482	31.4449
		121.482	31.4456
		121.481	31.4462
		121.481	31.4465
		121.48	31.4469
		121.48	31.4476
		121.479	31.4483
		121.479	31.4486
		121.478	31.4489
		121.477	31.45
		121.477	31.4506
		121.476	31.4513
		121.475	31.452
		121.475	31.4527
		121.473	31.4541
		121.471	31.4557
		121.471	31.456
		121.469	31.4573
		121.469	31.4576
		121.468	31.4586
		121.467	31.4596
		121.464	31.4618
		121.463	31.4632
		121.462	31.4635
		121.462	31.4638
		121.462	31.4641
		121.461	31.4645
		121.461	31.4648
		121.461	31.4652
		121.46	31.4655
		121.46	31.4661
		121.459	31.4665
		121.459	31.4669
		121.459	31.4673
		121.458	31.4676
		121.458	31.4679
		121.457	31.4686
		121.456	31.4693
		121.456	31.4696
		121.455	31.4706
		121.454	31.472
		121.452	31.4734
		121.45	31.4751
		121.45	31.4757
		121.448	31.4767
		121.448	31.477
		121.448	31.4773
		121.447	31.4781
		121.439	31.4855
		121.437	31.4875
		121.437	31.4879
		121.432	31.4924
		121.431	31.4936
		121.427	31.4965
		121.427	31.4969
		121.423	31.4997
		121.368	31.5309

## Sheet: outbound-T1
X	Y	CRI
0.884524	-1.42796	0.525194
1.01161	-1.34093	0.202284
1.02715	-1.32907	0.200489
1.07297	-1.29236	0.199435
1.12053	-1.25135	0.195018
1.32037	-1.03831	0.185071
1.39502	-0.935619	0.178194
1.40195	-0.9252	0.175609
1.46139	-0.828134	0.16879
1.49798	-0.759951	0.16375
-1.18649	-0.0546196	0.233416
-0.97729	-0.675007	0.272668
-1.18589	-0.0663775	0.232924
-1.18642	-0.0561028	0.23275
-1.18712	-0.0382661	0.23212
-1.18743	-0.0272221	0.23219
-1.18741	-0.0281885	0.231977
-1.18728	0.032959	0.231787
-1.18674	0.0487823	0.592043
-1.18699	0.0423178	0.235147
-0.991854	-0.653419	0.25616
-0.957321	-0.703041	0.261601
0.971305	0.683592	0.256999
-1.10339	0.43961	0.571382
-1.08073	0.492705	0.283515
-1.18604	-0.0635659	0.233419
-1.18279	-0.108291	0.234308
1.17758	0.155063	0.218644
-1.48257	-0.789578	0.208789
-1.13147	0.361269	0.59328
1.14191	0.326757	0.231004
1.15603	0.272629	0.59121
1.04619	-0.562338	0.612192
1.15037	0.295583	0.230533
0.688757	0.967648	0.259038
1.15484	0.277607	0.588283
0.376841	1.12637	0.235626
0.660599	0.987086	0.237057
-1.18691	0.0445603	0.235054
-1.12438	-0.382762	0.241484
-1.12822	-0.371285	0.241666
1.47534	0.803011	0.107983
0.829173	-0.850413	0.265519
0.991235	-0.654356	0.26148

## Sheet: outbound-T2
X	Y	CRI
-1.18712	-0.0382661	0.23212
-1.18743	-0.0272221	0.23219
-1.18741	-0.0281885	0.231977
-1.18728	0.032959	0.231787
-1.18674	0.0487823	0.592043
-1.18699	0.0423178	0.235147
-0.991854	-0.653419	0.25616
-0.957321	-0.703041	0.261601
0.971305	0.683592	0.256999
-1.10339	0.43961	0.571382
-1.08073	0.492705	0.283515
-1.18604	-0.0635659	0.233419
-1.18279	-0.108291	0.234308
1.17758	0.155063	0.218644
-1.13147	0.361269	0.59328
1.14191	0.326757	0.231004
1.15603	0.272629	0.59121
1.04619	-0.562338	0.612192
1.15037	0.295583	0.230533
0.688757	0.967648	0.259038
1.15484	0.277607	0.588283
0.376841	1.12637	0.235626
0.660599	0.987086	0.237057
-1.18691	0.0445603	0.235054
-1.12438	-0.382762	0.241484
-1.12822	-0.371285	0.241666
1.47534	0.803011	0.107983
0.829173	-0.850413	0.265519
0.991235	-0.654356	0.26148
-0.906775	1.41394	0.442362
-1.17178	1.2035	0.0915232
-0.259303	1.15909	0.223874
0.0690104	1.18573	0.225767

## Sheet: outbound-T3
X	Y	CRI
-1.18604	-0.0635659	0.233419
-1.18279	-0.108291	0.234308
1.17758	0.155063	0.218644
-1.13147	0.361269	0.59328
1.14191	0.326757	0.231004
1.15603	0.272629	0.59121
1.04619	-0.562338	0.612192
1.15037	0.295583	0.230533
0.688757	0.967648	0.259038
1.15484	0.277607	0.588283
0.376841	1.12637	0.235626
0.660599	0.987086	0.237057
-1.18691	0.0445603	0.235054
-1.12438	-0.382762	0.241484
-1.12822	-0.371285	0.241666
1.47534	0.803011	0.107983
0.829173	-0.850413	0.265519
0.991235	-0.654356	0.26148
-0.906775	1.41394	0.442362
-1.17178	1.2035	0.0915232
-0.259303	1.15909	0.223874
0.0690104	1.18573	0.225767
-0.612784	1.01746	0.433505
0.43315	1.10594	0.227057
-0.342795	1.1372	0.576855
1.18703	0.0410201	0.591774
1.18703	0.0410201	0.591774
1.18689	0.0448946	0.591044
-1.12503	0.380824	0.596859

## Sheet: outbound-T4
X	Y	CRI
1.15037	0.295583	0.230533
0.688757	0.967648	0.259038
1.15484	0.277607	0.588283
0.376841	1.12637	0.235626
0.660599	0.987086	0.237057
-1.18691	0.0445603	0.235054
-1.12438	-0.382762	0.241484
-1.12822	-0.371285	0.241666
1.47534	0.803011	0.107983
0.829173	-0.850413	0.265519
0.991235	-0.654356	0.26148
-0.906775	1.41394	0.442362
-1.17178	1.2035	0.0915232
-0.259303	1.15909	0.223874
0.0690104	1.18573	0.225767
-0.612784	1.01746	0.433505
0.43315	1.10594	0.227057
-0.342795	1.1372	0.576855
1.18703	0.0410201	0.591774
1.18703	0.0410201	0.591774
1.18689	0.0448946	0.591044
-1.12503	0.380824	0.596859
0.923474	0.746945	0.232294
-1.10371	-0.438803	0.256346
-1.09077	-0.470053	0.256678
-1.08427	-0.484854	0.257287
-1.08427	-0.484854	0.257287
-1.15352	-1.221	0.247867
-1.03717	-0.578799	0.258805

## Sheet: outbound-T5
X	Y	CRI
0.376841	1.12637	0.235626
0.660599	0.987086	0.237057
-1.18691	0.0445603	0.235054
-1.12438	-0.382762	0.241484
-1.12822	-0.371285	0.241666
1.47534	0.803011	0.107983
0.829173	-0.850413	0.265519
0.991235	-0.654356	0.26148
1.49599	-0.763851	0.139678
-0.906775	1.41394	0.442362
-1.17178	1.2035	0.0915232
-0.259303	1.15909	0.223874
0.0690104	1.18573	0.225767
-0.612784	1.01746	0.433505
0.43315	1.10594	0.227057
-0.342795	1.1372	0.576855
1.18703	0.0410201	0.591774
1.18703	0.0410201	0.591774
1.18689	0.0448946	0.591044
-1.12503	0.380824	0.596859
0.923474	0.746945	0.232294
-1.10371	-0.438803	0.256346
-1.09077	-0.470053	0.256678
-1.08427	-0.484854	0.257287
-1.08427	-0.484854	0.257287
-1.15352	-1.221	0.247867
-1.03717	-0.578799	0.258805
1.05574	-0.544185	0.382836
1.15283	0.285873	0.560426
1.09089	-0.469775	0.285897
1.12046	-0.394081	0.237084
1.13487	-0.350444	0.594639
1.13773	-0.341024	0.594724
1.14386	0.319854	0.588839
1.14386	0.319854	0.588839
1.15091	-0.293495	0.594297

## Sheet: outbound-T6
X	Y	CRI
1.47534	0.803011	0.107983
0.829173	-0.850413	0.265519
0.991235	-0.654356	0.26148
1.49599	-0.763851	0.139678
-0.906775	1.41394	0.442362
-1.17178	1.2035	0.0915232
-0.259303	1.15909	0.223874
0.0690104	1.18573	0.225767
-0.612784	1.01746	0.433505
0.43315	1.10594	0.227057
-0.342795	1.1372	0.576855
1.18703	0.0410201	0.591774
1.18703	0.0410201	0.591774
1.18689	0.0448946	0.591044
-1.12503	0.380824	0.596859
0.923474	0.746945	0.232294
-1.10371	-0.438803	0.256346
-1.09077	-0.470053	0.256678
-1.08427	-0.484854	0.257287
-1.08427	-0.484854	0.257287
-1.15352	-1.221	0.247867
-1.03717	-0.578799	0.258805
1.05574	-0.544185	0.382836
1.15283	0.285873	0.560426
1.09089	-0.469775	0.285897
1.12046	-0.394081	0.237084
1.13487	-0.350444	0.594639
1.13773	-0.341024	0.594724
1.14386	0.319854	0.588839
1.14386	0.319854	0.588839
1.15091	-0.293495	0.594297
-1.18159	-0.120772	0.604858
-1.14028	0.332405	0.598104

## Sheet: outbound-(T1 toT6)
X	Y	CRI
0.884524	-1.42796	0.525194
1.01161	-1.34093	0.202284
1.02715	-1.32907	0.200489
1.07297	-1.29236	0.199435
1.12053	-1.25135	0.195018
1.32037	-1.03831	0.185071
1.39502	-0.935619	0.178194
1.40195	-0.9252	0.175609
1.46139	-0.828134	0.16879
1.49798	-0.759951	0.16375
-1.18649	-0.0546196	0.233416
-0.97729	-0.675007	0.272668
-1.18589	-0.0663775	0.232924
-1.18642	-0.0561028	0.23275
-1.18712	-0.0382661	0.23212
-1.18743	-0.0272221	0.23219
-1.18741	-0.0281885	0.231977
-1.18728	0.032959	0.231787
-1.18674	0.0487823	0.592043
-1.18699	0.0423178	0.235147
-0.991854	-0.653419	0.25616
-0.957321	-0.703041	0.261601
0.971305	0.683592	0.256999
-1.10339	0.43961	0.571382
-1.08073	0.492705	0.283515
-1.18604	-0.0635659	0.233419
-1.18279	-0.108291	0.234308
1.17758	0.155063	0.218644
-1.48257	-0.789578	0.208789
-1.13147	0.361269	0.59328
1.14191	0.326757	0.231004
1.15603	0.272629	0.59121
1.04619	-0.562338	0.612192
1.15037	0.295583	0.230533
0.688757	0.967648	0.259038
1.15484	0.277607	0.588283
0.376841	1.12637	0.235626
0.660599	0.987086	0.237057
-1.18691	0.0445603	0.235054
-1.12438	-0.382762	0.241484
-1.12822	-0.371285	0.241666
1.47534	0.803011	0.107983
0.829173	-0.850413	0.265519
0.991235	-0.654356	0.26148
-0.906775	1.41394	0.442362
-1.17178	1.2035	0.0915232
-0.259303	1.15909	0.223874
0.0690104	1.18573	0.225767
-0.612784	1.01746	0.433505
0.43315	1.10594	0.227057
-0.342795	1.1372	0.576855
1.18703	0.0410201	0.591774
1.18703	0.0410201	0.591774
1.18689	0.0448946	0.591044
-1.12503	0.380824	0.596859
0.923474	0.746945	0.232294
-1.10371	-0.438803	0.256346
-1.09077	-0.470053	0.256678
-1.08427	-0.484854	0.257287
-1.08427	-0.484854	0.257287
-1.15352	-1.221	0.247867
-1.03717	-0.578799	0.258805
1.05574	-0.544185	0.382836
1.15283	0.285873	0.560426
1.09089	-0.469775	0.285897
1.12046	-0.394081	0.237084
1.13487	-0.350444	0.594639
1.13773	-0.341024	0.594724
1.14386	0.319854	0.588839
1.14386	0.319854	0.588839
1.15091	-0.293495	0.594297
-1.18159	-0.120772	0.604858
-1.14028	0.332405	0.598104

## Sheet: outbound-speed
11.4
11.5
11.4
11.3
11.5
11.5
10.8
10.5
10.1
9.7
9.4
9.1
9.2
9.2
8.9
8.9
9
9.3
9.4
9.8
9.9
10
10.1
10.1
10.1
10.1
10.2
10.2
10.2
10.2
10.2
10.3
10.2
10.2
10.2
10.2
10.2
10.2
10.2
10.2
10.2
10.1
10.2
10.3
10.1
9.5
9.3
9.2
9.1
9
9.3
9.6
9.8
9.8
9.8
9.6
9.2
8.9
8.6
8.5
8.2
9.1
9.9
9.9
10
10.3
10.6
10.7
10.7
11.1
11.1
11.2
11.3
11.2
11.3
11.4
11.4
11.6
11.7
11.7
11.7
11.7
11.7
11.8
11.8
11.7
11.8
11.8
12
11.9
12
12
12
12.1
12.2
12.1
12.2
12.2
12.1
12.2
12.2
12.3
12.3
12.2
12.3
12.4
12.2
12.3
12.1
12.2
12.2
12.1
12.3
12.2
12.3
12.3
12.2
12.2
12.3
12.1
12.3
12.3
12.3
12.3
12.3
12.1
12.3

## Sheet: inbound-T1
X	Y	CRI
-0.732675	-0.934836	0.226932
1.18706	-0.0401175	0.617335
-0.596122	-1.02731	0.227105
-0.796072	-0.881476	0.229168
-0.825183	-0.854285	0.583873
-0.836827	-0.842883	0.584021
-1.41474	0.905522	0.216295
-1.38479	0.950697	0.216366
-1.36989	0.972043	0.21668
-0.712529	-0.95028	0.224984
-0.689837	-0.966879	0.245935
-0.689433	-0.967167	0.313025
-0.818617	-0.860579	0.307119
-0.682932	-0.971768	0.585185
0.650805	0.993571	0.492553
1.17405	0.179827	0.616398
-0.67847	-0.974889	0.585138
-0.693578	-0.964199	0.585122
-0.64917	-0.99464	0.585011
-1.07511	0.50485	0.254016
-1.07511	0.50485	0.254016
-1.00086	0.639546	0.255207
-1.00086	0.639546	0.255207
-0.94088	0.724896	0.25568
-0.94088	0.724896	0.25568
-0.828644	0.850928	0.256045
-0.829038	0.850545	0.256045
-0.719339	0.945135	0.25597
-0.718844	0.945512	0.255837
-0.718844	0.945512	0.255837
-0.891396	1.42368	0.218342
-0.891396	1.42368	0.218342
-1.23505	-1.13847	0.29775
-0.764772	1.49552	0.537233
-0.889167	-0.787472	0.586723
-0.911273	-0.761781	0.586911
-0.929917	-0.738908	0.587231
-0.938999	-0.727331	0.587361
0.615338	1.01592	0.229503
0.658162	0.988713	0.579794
-0.951114	-0.711416	0.588508
-1.04994	-0.55529	0.590563
-1.0927	-0.465554	0.592268
-0.317171	1.14461	0.247361
-0.0892437	1.18438	0.244907
-0.999429	-0.641773	0.586837
-0.99735	-0.644999	0.587086
-0.989838	-0.656468	0.58742
-1.00052	-0.640073	0.587825
-1.00807	-0.628114	0.588377
0.526386	1.06473	0.23936
-1.02321	-0.603131	0.588953
-1.04757	-0.559754	0.58952
-0.00936721	1.18771	0.246301
0.0649254	1.18597	0.245544
0.0894759	1.18437	0.244794
-1.09717	0.454919	0.478895
-0.779574	-0.8961	0.226088
-0.511717	1.07186	0.284311
0.27611	1.1552	0.239731
0.326645	1.14194	0.23887
0.404603	1.1167	0.237264
-0.989131	-1.3576	0.44822
0.395738	-1.11988	0.259628
0.42031	-1.11089	0.259706
-0.442748	1.10214	0.283976

[truncated: 7 more sheets: inbound-T2, inbound-T3, inbound-T4, inbound-T5, inbound-T6, inbound-T1 to T6, inbound-speed]
